# Supplementary material for: (4R*,4aR*,7aS*)-5-Oxo-6-phenyl-4a,5,6,7,7a,8-hexa­hydro-4H-furo[2,3-f]isoindole-4-carb­oxy­lic acid
Source: Acta Crystallogr Sect E Struct Rep Online. 2013 Jan 23;69(Pt 2):o273–4. doi: 10.1107/S160053681300144X (PMC3569801; doi:10.1107/S160053681300144X)
Supplement: Supplementary file 1 [file e-69-0o273-sup1.cif]

##############################################################################
#                                                                            #
# This CIF contains the data in a paper accepted for publication in          #
# Acta Crystallographica Section E. It conforms to the requirements of       #
# Notes for Authors for Acta Crystallographica Section E, and has been       #
# peer reviewed under the auspices of the IUCr Commission on Journals.       #
#                                                                            #
# Full details of the Crystallographic Information File format               #
# are given in the paper "The Crystallographic Information File (CIF):       #
# a New Standard Archive File for Crystallography" by S. R. Hall, F. H.      #
# Allen and I. D. Brown [Acta Cryst. (1991), A47, 655-685].                  #
#                                                                            #
# The current version of the core CIF dictionary is obtainable from          #
# ftp://ftp.iucr.org/pub/cif_core.dic.                                       #
#                                                                            #
# Software is freely available for graphical display of the structure(s)     #
# in this CIF. For information consult the CIF software page                 #
# http://www.iucr.org/resources/cif/software.                                #
#                                                                            #
# This file may be used for bona fide research purposes within the           #
# scientific community so long as proper attribution is given to the journal # 
# article from which it was obtained.                                        #
#                                                                            #
##############################################################################
data_I
_audit_creation_method     SHELXL-97
_chemical_name_systematic
;\
(4<i>R</i>*,4a<i>R</i>*,7a<i>S</i>*)-5-Oxo-6-phenyl-4a,5,6,7,7a,8-hexahydro-\
4<i>H</i>-furo[2,3-<i>f</i>]isoindole-4-carboxylic acid
;
_chemical_name_common     ?
_chemical_formula_moiety     'C17 H15 N O4'
_chemical_formula_sum     'C17 H15 N O4'
_chemical_formula_iupac     'C17 H15 N O4'
_chemical_formula_weight     297.30
_chemical_melting_point     ?
_symmetry_cell_setting     orthorhombic
_symmetry_space_group_name_H-M     'P b c a'
_symmetry_space_group_name_Hall     '-P 2ac 2ab'
loop_
    _symmetry_equiv_pos_as_xyz
    'x, y, z'
    '-x+1/2, -y, z+1/2'
    '-x, y+1/2, -z+1/2'
    'x+1/2, -y+1/2, -z'
    '-x, -y, -z'
    'x-1/2, y, -z-1/2'
    'x, -y-1/2, z-1/2'
    '-x-1/2, y-1/2, z'
_cell_length_a     12.107(4)
_cell_length_b     16.945(5)
_cell_length_c     27.370(9)
_cell_angle_alpha     90.00
_cell_angle_beta     90.00
_cell_angle_gamma     90.00
_cell_volume     5615(3)
_cell_formula_units_Z     16
_cell_measurement_reflns_used     39275
_cell_measurement_theta_min     2.82
_cell_measurement_theta_max     36.84
_cell_measurement_temperature     120(2)
_cell_special_details     ?
_exptl_crystal_description     block
_exptl_crystal_colour     brown
_exptl_crystal_size_max     0.64
_exptl_crystal_size_mid     0.42
_exptl_crystal_size_min     0.28
_exptl_crystal_density_diffrn     1.407
_exptl_crystal_density_meas     ?
_exptl_crystal_density_method     'not measured'
_exptl_crystal_F_000     2496
_exptl_absorpt_coefficient_mu     0.101
_exptl_absorpt_correction_type     multi-scan
_exptl_absorpt_process_details
;
(CrysAlis RED; Oxford Diffraction, 2006)
;
_exptl_absorpt_correction_T_min     0.972
_exptl_absorpt_correction_T_max     1.000
_exptl_special_details     ?
_diffrn_ambient_temperature     120(2)
_diffrn_radiation_type     MoK\a
_diffrn_radiation_wavelength     0.71073
_diffrn_radiation_source     'fine-focus sealed tube'
_diffrn_radiation_monochromator     graphite
_diffrn_measurement_device_type     'Kuma KM-4-CCD'
_diffrn_measurement_method     '\w scan'
_diffrn_detector_area_resol_mean     ?
_diffrn_reflns_number     84648
_diffrn_reflns_av_R_equivalents     0.0300
_diffrn_reflns_av_sigmaI/netI     0.0250
_diffrn_reflns_theta_min     2.83
_diffrn_reflns_theta_max     36.92
_diffrn_reflns_theta_full     30.00
_diffrn_measured_fraction_theta_max     0.925
_diffrn_measured_fraction_theta_full     0.986
_diffrn_reflns_limit_h_min     -20
_diffrn_reflns_limit_h_max     20
_diffrn_reflns_limit_k_min     -27
_diffrn_reflns_limit_k_max     28
_diffrn_reflns_limit_l_min     -41
_diffrn_reflns_limit_l_max     41
_diffrn_standards_number     ?
_diffrn_standards_interval_count     ?
_diffrn_standards_interval_time     ?
_diffrn_standards_decay_%     ?
_refine_special_details
;
Refinement of <i>F</i>^2^ against ALL reflections. The weighted <i>R</i>-factor
<i>wR</i> and goodness of fit <i>S</i> are based on <i>F</i>^2^, conventional
<i>R</i>-factors <i>R</i> are based on <i>F</i>, with <i>F</i> set to zero for
negative <i>F</i>^2^. The threshold expression of <i>F</i>^2^ >
\s(<i>F</i>^2^) is used only for calculating <i>R</i>-factors(gt) <i>etc</i>.
and is not relevant to the choice of reflections for refinement.
<i>R</i>-factors based on <i>F</i>^2^ are statistically about twice as large
as those based on <i>F</i>, and <i>R</i>- factors based on ALL data will be
even larger.
;
_reflns_number_total     13130
_reflns_number_gt     9304
_reflns_threshold_expression     I>2sigma(I)
_refine_ls_structure_factor_coef     Fsqd
_refine_ls_matrix_type     full
_refine_ls_R_factor_all     0.0658
_refine_ls_R_factor_gt     0.0440
_refine_ls_wR_factor_gt     0.1192
_refine_ls_wR_factor_ref     0.1272
_refine_ls_goodness_of_fit_ref     1.029
_refine_ls_restrained_S_all     1.029
_refine_ls_number_reflns     13130
_refine_ls_number_parameters     399
_refine_ls_number_restraints     0
_refine_ls_hydrogen_treatment     constr
_refine_ls_weighting_scheme     calc
_refine_ls_weighting_details
                   'calc w=1/[\s^2^(Fo^2^)+(0.08P)^2^] where P=(Fo^2^+2Fc^2^)/3'
_atom_sites_solution_hydrogens     geom
_atom_sites_solution_primary     direct
_atom_sites_solution_secondary     difmap
_refine_ls_shift/su_max     0.001
_refine_ls_shift/su_mean     0.000
_refine_diff_density_max     0.543
_refine_diff_density_min     -0.212
_refine_ls_extinction_method     none
_refine_ls_extinction_coef     ?
loop_
    _atom_type_symbol
    _atom_type_description
    _atom_type_scat_dispersion_real
    _atom_type_scat_dispersion_imag
    _atom_type_scat_source
    'C' 'C' 0.0033 0.0016
                         'International Tables Vol C Tables 4.2.6.8 and 6.1.1.4'
    'H' 'H' 0.0000 0.0000
                         'International Tables Vol C Tables 4.2.6.8 and 6.1.1.4'
    'N' 'N' 0.0061 0.0033
                         'International Tables Vol C Tables 4.2.6.8 and 6.1.1.4'
    'O' 'O' 0.0106 0.0060
                         'International Tables Vol C Tables 4.2.6.8 and 6.1.1.4'
_computing_data_collection     'CrysAlis CCD (Oxford Diffraction, 2006)'
_computing_cell_refinement     'CrysAlis RED (Oxford Diffraction, 2006)'
_computing_data_reduction     'CrysAlis RED (Oxford Diffraction, 2006)'
_computing_structure_solution     'SHELXS97 (Sheldrick, 2008)'
_computing_structure_refinement     'SHELXL97 (Sheldrick, 2008)'
_computing_molecular_graphics     'DIAMOND (Brandenburg, 2006)'
_computing_publication_material     'publCIF (Westrip, 2010)'
loop_
    _atom_site_type_symbol
    _atom_site_label
    _atom_site_fract_x
    _atom_site_fract_y
    _atom_site_fract_z
    _atom_site_U_iso_or_equiv
    _atom_site_adp_type
    _atom_site_calc_flag
    _atom_site_refinement_flags
    _atom_site_occupancy
    _atom_site_symmetry_multiplicity
    _atom_site_disorder_assembly
    _atom_site_disorder_group
    O O1A 0.43614(5) 0.45308(4) 0.74410(2) 0.02474(13) Uani d . 1 1 . .
    C C2A 0.48122(7) 0.47477(5) 0.70003(4) 0.02650(18) Uani d . 1 1 . .
    H H2A 0.5417 0.5099 0.6963 0.032 Uiso calc R 1 1 . .
    C C3A 0.42783(6) 0.43933(5) 0.66270(3) 0.02283(16) Uani d . 1 1 . .
    H H3A 0.4434 0.4448 0.6289 0.027 Uiso calc R 1 1 . .
    C C4A 0.34282(6) 0.39162(4) 0.68434(3) 0.01725(13) Uani d . 1 1 . .
    C C5A 0.35163(6) 0.40237(4) 0.73337(3) 0.01896(14) Uani d . 1 1 . .
    C C6A 0.28127(6) 0.36960(5) 0.77313(3) 0.02086(14) Uani d . 1 1 . .
    H H6A1 0.2621 0.4112 0.7971 0.025 Uiso calc R 1 1 . .
    H H6A2 0.3202 0.3265 0.7904 0.025 Uiso calc R 1 1 . .
    C C7A 0.17744(6) 0.33842(4) 0.74799(3) 0.01599(13) Uani d . 1 1 . .
    H H7A 0.1307 0.3844 0.7381 0.019 Uiso calc R 1 1 . .
    C C8A 0.20610(5) 0.29054(4) 0.70217(3) 0.01401(12) Uani d . 1 1 . .
    H H8A 0.2658 0.2530 0.7120 0.017 Uiso calc R 1 1 . .
    C C9A 0.25425(5) 0.34096(4) 0.66122(3) 0.01490(12) Uani d . 1 1 . .
    H H9A 0.2886 0.3059 0.6361 0.018 Uiso calc R 1 1 . .
    C C10A 0.16936(6) 0.39389(4) 0.63691(3) 0.01704(13) Uani d . 1 1 . .
    O O2A 0.07210(5) 0.39574(4) 0.64693(2) 0.02327(12) Uani d . 1 1 . .
    O O3A 0.21636(5) 0.43830(4) 0.60227(2) 0.02464(13) Uani d . 1 1 . .
    H H3A1 0.1690 0.4689 0.5903 0.037 Uiso calc R 1 1 . .
    C C11A 0.10348(6) 0.24089(4) 0.69385(3) 0.01467(12) Uani d . 1 1 . .
    O O4A 0.07488(4) 0.20698(3) 0.65625(2) 0.01945(11) Uani d . 1 1 . .
    N N1A 0.05043(5) 0.23543(4) 0.73791(2) 0.01587(11) Uani d . 1 1 . .
    C C12A -0.03743(6) 0.18323(4) 0.74959(3) 0.01686(13) Uani d . 1 1 . .
    C C13A -0.12017(6) 0.16453(5) 0.71592(3) 0.01985(14) Uani d . 1 1 . .
    H H13A -0.1170 0.1844 0.6835 0.024 Uiso calc R 1 1 . .
    C C14A -0.20769(7) 0.11622(5) 0.73062(4) 0.02544(17) Uani d . 1 1 . .
    H H14A -0.2644 0.1037 0.7079 0.031 Uiso calc R 1 1 . .
    C C15A -0.21328(7) 0.08613(5) 0.77770(4) 0.02926(19) Uani d . 1 1 . .
    H H15A -0.2735 0.0536 0.7872 0.035 Uiso calc R 1 1 . .
    C C16A -0.13026(8) 0.10393(5) 0.81074(4) 0.02896(19) Uani d . 1 1 . .
    H H16A -0.1331 0.0830 0.8429 0.035 Uiso calc R 1 1 . .
    C C17A -0.04275(7) 0.15232(5) 0.79697(3) 0.02339(16) Uani d . 1 1 . .
    H H17A 0.0137 0.1644 0.8199 0.028 Uiso calc R 1 1 . .
    C C18A 0.10617(6) 0.28081(4) 0.77672(3) 0.01724(13) Uani d . 1 1 . .
    H H18A 0.1520 0.2461 0.7976 0.021 Uiso calc R 1 1 . .
    H H18B 0.0520 0.3090 0.7974 0.021 Uiso calc R 1 1 . .
    O O1B 0.18541(6) 0.22957(5) 0.39331(2) 0.03053(14) Uani d . 1 1 . .
    C C2B 0.07999(8) 0.21098(7) 0.40790(4) 0.0343(2) Uani d . 1 1 . .
    H H2B 0.0149 0.2267 0.3912 0.041 Uiso calc R 1 1 . .
    C C3B 0.08127(8) 0.16764(6) 0.44902(4) 0.03071(19) Uani d . 1 1 . .
    H H3B 0.0190 0.1472 0.4659 0.037 Uiso calc R 1 1 . .
    C C4B 0.19523(7) 0.15827(5) 0.46234(3) 0.02264(15) Uani d . 1 1 . .
    C C5B 0.25439(7) 0.19673(5) 0.42746(3) 0.02408(16) Uani d . 1 1 . .
    C C6B 0.37635(7) 0.20572(5) 0.42263(3) 0.02560(17) Uani d . 1 1 . .
    H H6B1 0.3958 0.2605 0.4135 0.031 Uiso calc R 1 1 . .
    H H6B2 0.4058 0.1693 0.3975 0.031 Uiso calc R 1 1 . .
    C C7B 0.42244(7) 0.18526(4) 0.47312(3) 0.01961(14) Uani d . 1 1 . .
    H H7B 0.4032 0.2288 0.4963 0.024 Uiso calc R 1 1 . .
    C C8B 0.37084(7) 0.10836(4) 0.49177(3) 0.01969(14) Uani d . 1 1 . .
    H H8B 0.3763 0.0694 0.4644 0.024 Uiso calc R 1 1 . .
    C C9B 0.24858(7) 0.11491(5) 0.50458(3) 0.02059(14) Uani d . 1 1 . .
    H H9B 0.2163 0.0607 0.5069 0.025 Uiso calc R 1 1 . .
    C C10B 0.22962(7) 0.15828(5) 0.55291(3) 0.02022(14) Uani d . 1 1 . .
    O O2B 0.29800(6) 0.19859(5) 0.57299(3) 0.03523(17) Uani d . 1 1 . .
    O O3B 0.12847(5) 0.14681(4) 0.57001(2) 0.02688(14) Uani d . 1 1 . .
    H H3B1 0.1208 0.1714 0.5965 0.040 Uiso calc R 1 1 . .
    C C11B 0.45022(7) 0.08127(5) 0.53048(3) 0.02118(15) Uani d . 1 1 . .
    O O4B 0.43207(6) 0.03220(4) 0.56273(3) 0.03127(15) Uani d . 1 1 . .
    N N1B 0.54962(6) 0.11605(4) 0.52171(3) 0.02045(13) Uani d . 1 1 . .
    C C12B 0.65092(7) 0.09661(5) 0.54476(3) 0.02148(15) Uani d . 1 1 . .
    C C13B 0.65372(9) 0.05946(5) 0.59053(3) 0.02803(18) Uani d . 1 1 . .
    H H13B 0.5871 0.0483 0.6075 0.034 Uiso calc R 1 1 . .
    C C14B 0.75534(10) 0.03908(6) 0.61076(4) 0.0346(2) Uani d . 1 1 . .
    H H14B 0.7571 0.0122 0.6412 0.042 Uiso calc R 1 1 . .
    C C15B 0.85333(10) 0.05686(6) 0.58777(4) 0.0375(2) Uani d . 1 1 . .
    H H15B 0.9220 0.0436 0.6024 0.045 Uiso calc R 1 1 . .
    C C16B 0.84995(9) 0.09450(7) 0.54291(4) 0.0361(2) Uani d . 1 1 . .
    H H16B 0.9171 0.1073 0.5268 0.043 Uiso calc R 1 1 . .
    C C17B 0.74999(8) 0.11391(6) 0.52103(4) 0.02780(17) Uani d . 1 1 . .
    H H17B 0.7491 0.1389 0.4900 0.033 Uiso calc R 1 1 . .
    C C18B 0.54527(7) 0.16734(5) 0.47787(3) 0.02155(15) Uani d . 1 1 . .
    H H18C 0.5734 0.1394 0.4486 0.026 Uiso calc R 1 1 . .
    H H18D 0.5886 0.2163 0.4828 0.026 Uiso calc R 1 1 . .
loop_
    _atom_site_aniso_label
    _atom_site_aniso_U_11
    _atom_site_aniso_U_22
    _atom_site_aniso_U_33
    _atom_site_aniso_U_12
    _atom_site_aniso_U_13
    _atom_site_aniso_U_23
    O1A 0.0215(3) 0.0201(3) 0.0327(3) -0.0047(2) -0.0089(2) 0.0004(2)
    C2A 0.0198(3) 0.0208(3) 0.0388(5) -0.0051(3) -0.0022(3) 0.0034(3)
    C3A 0.0179(3) 0.0196(3) 0.0310(5) -0.0025(3) 0.0013(3) 0.0036(3)
    C4A 0.0141(3) 0.0143(3) 0.0233(4) 0.0001(2) -0.0011(2) 0.0008(2)
    C5A 0.0168(3) 0.0150(3) 0.0251(4) -0.0011(2) -0.0048(3) -0.0006(3)
    C6A 0.0230(3) 0.0210(3) 0.0186(4) -0.0020(3) -0.0042(3) -0.0027(3)
    C7A 0.0180(3) 0.0158(3) 0.0141(3) 0.0005(2) -0.0005(2) -0.0014(2)
    C8A 0.0136(2) 0.0134(3) 0.0150(3) 0.0009(2) 0.0001(2) -0.0003(2)
    C9A 0.0146(3) 0.0141(3) 0.0159(3) -0.0001(2) 0.0007(2) -0.0002(2)
    C10A 0.0200(3) 0.0163(3) 0.0148(3) -0.0008(2) -0.0023(2) 0.0006(2)
    O2A 0.0187(2) 0.0281(3) 0.0231(3) 0.0036(2) -0.0021(2) 0.0048(2)
    O3A 0.0250(3) 0.0254(3) 0.0235(3) -0.0033(2) -0.0026(2) 0.0101(2)
    C11A 0.0149(3) 0.0147(3) 0.0144(3) 0.0013(2) 0.0010(2) 0.0001(2)
    O4A 0.0196(2) 0.0230(3) 0.0158(3) -0.00351(19) 0.00158(19) -0.0040(2)
    N1A 0.0157(2) 0.0178(3) 0.0141(3) -0.0016(2) 0.0019(2) -0.0007(2)
    C12A 0.0160(3) 0.0150(3) 0.0196(4) 0.0008(2) 0.0043(2) 0.0003(2)
    C13A 0.0174(3) 0.0181(3) 0.0241(4) 0.0002(2) 0.0025(3) -0.0040(3)
    C14A 0.0198(3) 0.0186(3) 0.0379(5) -0.0023(3) 0.0053(3) -0.0081(3)
    C15A 0.0273(4) 0.0171(3) 0.0434(6) -0.0043(3) 0.0129(4) -0.0021(3)
    C16A 0.0340(4) 0.0214(4) 0.0315(5) -0.0022(3) 0.0113(4) 0.0057(3)
    C17A 0.0247(3) 0.0223(3) 0.0231(4) -0.0007(3) 0.0042(3) 0.0049(3)
    C18A 0.0194(3) 0.0192(3) 0.0131(3) -0.0003(2) 0.0006(2) -0.0015(2)
    O1B 0.0337(3) 0.0394(4) 0.0184(3) 0.0012(3) -0.0039(2) 0.0016(3)
    C2B 0.0307(4) 0.0488(6) 0.0234(5) 0.0004(4) -0.0054(3) -0.0050(4)
    C3B 0.0286(4) 0.0421(5) 0.0214(4) -0.0035(4) -0.0015(3) -0.0063(4)
    C4B 0.0276(4) 0.0249(4) 0.0154(4) -0.0011(3) 0.0012(3) -0.0051(3)
    C5B 0.0304(4) 0.0263(4) 0.0155(4) 0.0019(3) -0.0002(3) -0.0016(3)
    C6B 0.0307(4) 0.0283(4) 0.0178(4) 0.0013(3) 0.0048(3) 0.0043(3)
    C7B 0.0261(3) 0.0170(3) 0.0158(4) 0.0007(3) 0.0049(3) 0.0016(3)
    C8B 0.0274(3) 0.0150(3) 0.0167(4) -0.0004(3) 0.0052(3) -0.0014(2)
    C9B 0.0261(3) 0.0189(3) 0.0168(4) -0.0027(3) 0.0039(3) -0.0027(3)
    C10B 0.0239(3) 0.0211(3) 0.0157(4) -0.0003(3) 0.0039(3) 0.0000(3)
    O2B 0.0313(3) 0.0474(4) 0.0270(4) -0.0132(3) 0.0095(3) -0.0181(3)
    O3B 0.0231(3) 0.0381(4) 0.0194(3) -0.0034(2) 0.0054(2) -0.0073(3)
    C11B 0.0292(4) 0.0155(3) 0.0188(4) 0.0000(3) 0.0057(3) 0.0010(3)
    O4B 0.0378(4) 0.0270(3) 0.0291(4) -0.0052(3) 0.0039(3) 0.0128(3)
    N1B 0.0272(3) 0.0176(3) 0.0166(3) 0.0006(2) 0.0043(2) 0.0030(2)
    C12B 0.0303(4) 0.0166(3) 0.0176(4) 0.0010(3) -0.0001(3) -0.0007(3)
    C13B 0.0419(5) 0.0233(4) 0.0189(4) -0.0009(3) -0.0013(3) 0.0017(3)
    C14B 0.0524(6) 0.0271(4) 0.0244(5) 0.0005(4) -0.0105(4) 0.0045(3)
    C15B 0.0417(5) 0.0322(5) 0.0387(6) 0.0052(4) -0.0128(4) 0.0026(4)
    C16B 0.0300(4) 0.0414(5) 0.0367(6) 0.0021(4) -0.0035(4) 0.0048(4)
    C17B 0.0291(4) 0.0304(4) 0.0239(4) 0.0010(3) -0.0002(3) 0.0044(3)
    C18B 0.0270(3) 0.0209(3) 0.0168(4) 0.0016(3) 0.0061(3) 0.0047(3)
_geom_special_details
;
All e.s.d.'s (except the e.s.d. in the dihedral angle between two l.s. planes)
are estimated using the full covariance matrix. The cell e.s.d.'s are taken
into account individually in the estimation of e.s.d.'s in distances, angles
and torsion angles; correlations between e.s.d.'s in cell parameters are only
used when they are defined by crystal symmetry. An approximate (isotropic)
treatment of cell e.s.d.'s is used for estimating e.s.d.'s involving l.s.
planes.
;
loop_
    _geom_bond_atom_site_label_1
    _geom_bond_atom_site_label_2
    _geom_bond_site_symmetry_2
    _geom_bond_distance
    _geom_bond_publ_flag
    O1A C5A . 1.3681(9) ?
    O1A C2A . 1.3740(12) ?
    C2A C3A . 1.3500(13) ?
    C2A H2A . 0.9500 ?
    C3A C4A . 1.4364(11) ?
    C3A H3A . 0.9500 ?
    C4A C5A . 1.3585(13) ?
    C4A C9A . 1.5124(10) ?
    C5A C6A . 1.4893(12) ?
    C6A C7A . 1.5273(11) ?
    C6A H6A1 . 0.9900 ?
    C6A H6A2 . 0.9900 ?
    C7A C18A . 1.5218(11) ?
    C7A C8A . 1.5335(11) ?
    C7A H7A . 1.0000 ?
    C8A C11A . 1.5175(10) ?
    C8A C9A . 1.5251(10) ?
    C8A H8A . 1.0000 ?
    C9A C10A . 1.5178(10) ?
    C9A H9A . 1.0000 ?
    C10A O2A . 1.2094(10) ?
    C10A O3A . 1.3375(10) ?
    O3A H3A1 . 0.8400 ?
    C11A O4A . 1.2286(9) ?
    C11A N1A . 1.3696(10) ?
    N1A C12A . 1.4199(10) ?
    N1A C18A . 1.4747(10) ?
    C12A C13A . 1.3976(12) ?
    C12A C17A . 1.4000(12) ?
    C13A C14A . 1.3981(11) ?
    C13A H13A . 0.9500 ?
    C14A C15A . 1.3875(15) ?
    C14A H14A . 0.9500 ?
    C15A C16A . 1.3852(15) ?
    C15A H15A . 0.9500 ?
    C16A C17A . 1.3916(12) ?
    C16A H16A . 0.9500 ?
    C17A H17A . 0.9500 ?
    C18A H18A . 0.9900 ?
    C18A H18B . 0.9900 ?
    O1B C5B . 1.3715(11) ?
    O1B C2B . 1.3739(13) ?
    C2B C3B . 1.3440(16) ?
    C2B H2B . 0.9500 ?
    C3B C4B . 1.4359(13) ?
    C3B H3B . 0.9500 ?
    C4B C5B . 1.3598(13) ?
    C4B C9B . 1.5144(13) ?
    C5B C6B . 1.4902(14) ?
    C6B C7B . 1.5301(13) ?
    C6B H6B1 . 0.9900 ?
    C6B H6B2 . 0.9900 ?
    C7B C18B . 1.5234(12) ?
    C7B C8B . 1.5326(11) ?
    C7B H7B . 1.0000 ?
    C8B C11B . 1.5024(13) ?
    C8B C9B . 1.5251(12) ?
    C8B H8B . 1.0000 ?
    C9B C10B . 1.5307(12) ?
    C9B H9B . 1.0000 ?
    C10B O2B . 1.2057(11) ?
    C10B O3B . 1.3254(10) ?
    O3B H3B1 . 0.8400 ?
    C11B O4B . 1.2324(10) ?
    C11B N1B . 1.3613(11) ?
    N1B C12B . 1.4181(12) ?
    N1B C18B . 1.4825(11) ?
    C12B C17B . 1.3953(13) ?
    C12B C13B . 1.4024(13) ?
    C13B C14B . 1.3926(15) ?
    C13B H13B . 0.9500 ?
    C14B C15B . 1.3763(17) ?
    C14B H14B . 0.9500 ?
    C15B C16B . 1.3843(16) ?
    C15B H15B . 0.9500 ?
    C16B C17B . 1.3898(14) ?
    C16B H16B . 0.9500 ?
    C17B H17B . 0.9500 ?
    C18B H18C . 0.9900 ?
    C18B H18D . 0.9900 ?
loop_
    _geom_angle_atom_site_label_1
    _geom_angle_atom_site_label_2
    _geom_angle_atom_site_label_3
    _geom_angle_site_symmetry_1
    _geom_angle_site_symmetry_3
    _geom_angle
    _geom_angle_publ_flag
    C5A O1A C2A . . 106.06(7) ?
    C3A C2A O1A . . 110.80(7) ?
    C3A C2A H2A . . 124.6 ?
    O1A C2A H2A . . 124.6 ?
    C2A C3A C4A . . 106.34(8) ?
    C2A C3A H3A . . 126.8 ?
    C4A C3A H3A . . 126.8 ?
    C5A C4A C3A . . 106.00(7) ?
    C5A C4A C9A . . 123.02(7) ?
    C3A C4A C9A . . 130.92(8) ?
    C4A C5A O1A . . 110.79(7) ?
    C4A C5A C6A . . 128.83(7) ?
    O1A C5A C6A . . 120.34(7) ?
    C5A C6A C7A . . 105.69(7) ?
    C5A C6A H6A1 . . 110.6 ?
    C7A C6A H6A1 . . 110.6 ?
    C5A C6A H6A2 . . 110.6 ?
    C7A C6A H6A2 . . 110.6 ?
    H6A1 C6A H6A2 . . 108.7 ?
    C18A C7A C6A . . 117.12(7) ?
    C18A C7A C8A . . 102.21(6) ?
    C6A C7A C8A . . 111.43(6) ?
    C18A C7A H7A . . 108.6 ?
    C6A C7A H7A . . 108.6 ?
    C8A C7A H7A . . 108.6 ?
    C11A C8A C9A . . 120.88(6) ?
    C11A C8A C7A . . 103.34(6) ?
    C9A C8A C7A . . 113.02(6) ?
    C11A C8A H8A . . 106.2 ?
    C9A C8A H8A . . 106.2 ?
    C7A C8A H8A . . 106.2 ?
    C4A C9A C10A . . 109.15(6) ?
    C4A C9A C8A . . 106.36(6) ?
    C10A C9A C8A . . 113.23(6) ?
    C4A C9A H9A . . 109.3 ?
    C10A C9A H9A . . 109.3 ?
    C8A C9A H9A . . 109.3 ?
    O2A C10A O3A . . 124.08(7) ?
    O2A C10A C9A . . 125.12(7) ?
    O3A C10A C9A . . 110.80(7) ?
    C10A O3A H3A1 . . 109.5 ?
    O4A C11A N1A . . 125.02(7) ?
    O4A C11A C8A . . 128.01(6) ?
    N1A C11A C8A . . 106.82(6) ?
    C11A N1A C12A . . 126.28(6) ?
    C11A N1A C18A . . 112.60(6) ?
    C12A N1A C18A . . 120.36(6) ?
    C13A C12A C17A . . 119.54(7) ?
    C13A C12A N1A . . 121.99(7) ?
    C17A C12A N1A . . 118.43(7) ?
    C12A C13A C14A . . 119.09(8) ?
    C12A C13A H13A . . 120.5 ?
    C14A C13A H13A . . 120.5 ?
    C15A C14A C13A . . 121.29(8) ?
    C15A C14A H14A . . 119.4 ?
    C13A C14A H14A . . 119.4 ?
    C16A C15A C14A . . 119.40(8) ?
    C16A C15A H15A . . 120.3 ?
    C14A C15A H15A . . 120.3 ?
    C15A C16A C17A . . 120.26(9) ?
    C15A C16A H16A . . 119.9 ?
    C17A C16A H16A . . 119.9 ?
    C16A C17A C12A . . 120.41(9) ?
    C16A C17A H17A . . 119.8 ?
    C12A C17A H17A . . 119.8 ?
    N1A C18A C7A . . 102.82(6) ?
    N1A C18A H18A . . 111.2 ?
    C7A C18A H18A . . 111.2 ?
    N1A C18A H18B . . 111.2 ?
    C7A C18A H18B . . 111.2 ?
    H18A C18A H18B . . 109.1 ?
    C5B O1B C2B . . 105.94(8) ?
    C3B C2B O1B . . 110.97(9) ?
    C3B C2B H2B . . 124.5 ?
    O1B C2B H2B . . 124.5 ?
    C2B C3B C4B . . 106.51(9) ?
    C2B C3B H3B . . 126.7 ?
    C4B C3B H3B . . 126.7 ?
    C5B C4B C3B . . 105.95(8) ?
    C5B C4B C9B . . 122.94(8) ?
    C3B C4B C9B . . 131.10(8) ?
    C4B C5B O1B . . 110.62(8) ?
    C4B C5B C6B . . 129.29(8) ?
    O1B C5B C6B . . 120.09(8) ?
    C5B C6B C7B . . 104.95(7) ?
    C5B C6B H6B1 . . 110.8 ?
    C7B C6B H6B1 . . 110.8 ?
    C5B C6B H6B2 . . 110.8 ?
    C7B C6B H6B2 . . 110.8 ?
    H6B1 C6B H6B2 . . 108.8 ?
    C18B C7B C6B . . 118.57(7) ?
    C18B C7B C8B . . 101.53(6) ?
    C6B C7B C8B . . 110.17(7) ?
    C18B C7B H7B . . 108.7 ?
    C6B C7B H7B . . 108.7 ?
    C8B C7B H7B . . 108.7 ?
    C11B C8B C9B . . 118.75(7) ?
    C11B C8B C7B . . 103.53(7) ?
    C9B C8B C7B . . 114.22(7) ?
    C11B C8B H8B . . 106.5 ?
    C9B C8B H8B . . 106.5 ?
    C7B C8B H8B . . 106.5 ?
    C4B C9B C8B . . 105.89(7) ?
    C4B C9B C10B . . 111.28(7) ?
    C8B C9B C10B . . 112.28(7) ?
    C4B C9B H9B . . 109.1 ?
    C8B C9B H9B . . 109.1 ?
    C10B C9B H9B . . 109.1 ?
    O2B C10B O3B . . 123.81(8) ?
    O2B C10B C9B . . 124.26(7) ?
    O3B C10B C9B . . 111.93(7) ?
    C10B O3B H3B1 . . 109.5 ?
    O4B C11B N1B . . 125.18(8) ?
    O4B C11B C8B . . 126.67(8) ?
    N1B C11B C8B . . 107.98(7) ?
    C11B N1B C12B . . 125.83(7) ?
    C11B N1B C18B . . 111.42(7) ?
    C12B N1B C18B . . 121.81(7) ?
    C17B C12B C13B . . 119.31(8) ?
    C17B C12B N1B . . 119.17(8) ?
    C13B C12B N1B . . 121.51(8) ?
    C14B C13B C12B . . 119.20(9) ?
    C14B C13B H13B . . 120.4 ?
    C12B C13B H13B . . 120.4 ?
    C15B C14B C13B . . 121.70(9) ?
    C15B C14B H14B . . 119.2 ?
    C13B C14B H14B . . 119.2 ?
    C14B C15B C16B . . 118.75(10) ?
    C14B C15B H15B . . 120.6 ?
    C16B C15B H15B . . 120.6 ?
    C15B C16B C17B . . 121.13(10) ?
    C15B C16B H16B . . 119.4 ?
    C17B C16B H16B . . 119.4 ?
    C16B C17B C12B . . 119.88(9) ?
    C16B C17B H17B . . 120.1 ?
    C12B C17B H17B . . 120.1 ?
    N1B C18B C7B . . 102.75(6) ?
    N1B C18B H18C . . 111.2 ?
    C7B C18B H18C . . 111.2 ?
    N1B C18B H18D . . 111.2 ?
    C7B C18B H18D . . 111.2 ?
    H18C C18B H18D . . 109.1 ?
loop_
    _geom_torsion_atom_site_label_1
    _geom_torsion_atom_site_label_2
    _geom_torsion_atom_site_label_3
    _geom_torsion_atom_site_label_4
    _geom_torsion_site_symmetry_1
    _geom_torsion_site_symmetry_2
    _geom_torsion_site_symmetry_3
    _geom_torsion_site_symmetry_4
    _geom_torsion
    _geom_torsion_publ_flag
    C5A O1A C2A C3A . . . . -0.07(9) ?
    O1A C2A C3A C4A . . . . -0.06(9) ?
    C2A C3A C4A C5A . . . . 0.16(9) ?
    C2A C3A C4A C9A . . . . 177.41(7) ?
    C3A C4A C5A O1A . . . . -0.22(8) ?
    C9A C4A C5A O1A . . . . -177.73(6) ?
    C3A C4A C5A C6A . . . . 177.26(7) ?
    C9A C4A C5A C6A . . . . -0.25(12) ?
    C2A O1A C5A C4A . . . . 0.18(9) ?
    C2A O1A C5A C6A . . . . -177.54(7) ?
    C4A C5A C6A C7A . . . . -14.66(11) ?
    O1A C5A C6A C7A . . . . 162.62(6) ?
    C5A C6A C7A C18A . . . . 162.60(6) ?
    C5A C6A C7A C8A . . . . 45.46(8) ?
    C18A C7A C8A C11A . . . . 33.72(7) ?
    C6A C7A C8A C11A . . . . 159.58(6) ?
    C18A C7A C8A C9A . . . . 166.08(6) ?
    C6A C7A C8A C9A . . . . -68.05(8) ?
    C5A C4A C9A C10A . . . . 106.75(8) ?
    C3A C4A C9A C10A . . . . -70.09(10) ?
    C5A C4A C9A C8A . . . . -15.74(9) ?
    C3A C4A C9A C8A . . . . 167.42(7) ?
    C11A C8A C9A C4A . . . . 170.99(6) ?
    C7A C8A C9A C4A . . . . 47.89(7) ?
    C11A C8A C9A C10A . . . . 51.12(9) ?
    C7A C8A C9A C10A . . . . -71.98(8) ?
    C4A C9A C10A O2A . . . . -120.49(8) ?
    C8A C9A C10A O2A . . . . -2.23(11) ?
    C4A C9A C10A O3A . . . . 60.04(8) ?
    C8A C9A C10A O3A . . . . 178.30(6) ?
    C9A C8A C11A O4A . . . . 33.83(11) ?
    C7A C8A C11A O4A . . . . 161.42(7) ?
    C9A C8A C11A N1A . . . . -150.61(6) ?
    C7A C8A C11A N1A . . . . -23.01(7) ?
    O4A C11A N1A C12A . . . . 8.13(12) ?
    C8A C11A N1A C12A . . . . -167.60(6) ?
    O4A C11A N1A C18A . . . . 178.15(7) ?
    C8A C11A N1A C18A . . . . 2.42(8) ?
    C11A N1A C12A C13A . . . . -37.46(11) ?
    C18A N1A C12A C13A . . . . 153.23(7) ?
    C11A N1A C12A C17A . . . . 145.01(8) ?
    C18A N1A C12A C17A . . . . -24.30(10) ?
    C17A C12A C13A C14A . . . . 1.04(11) ?
    N1A C12A C13A C14A . . . . -176.46(7) ?
    C12A C13A C14A C15A . . . . -0.55(12) ?
    C13A C14A C15A C16A . . . . -0.35(13) ?
    C14A C15A C16A C17A . . . . 0.76(13) ?
    C15A C16A C17A C12A . . . . -0.26(13) ?
    C13A C12A C17A C16A . . . . -0.65(12) ?
    N1A C12A C17A C16A . . . . 176.94(7) ?
    C11A N1A C18A C7A . . . . 19.30(8) ?
    C12A N1A C18A C7A . . . . -170.02(6) ?
    C6A C7A C18A N1A . . . . -154.05(6) ?
    C8A C7A C18A N1A . . . . -32.00(7) ?
    C5B O1B C2B C3B . . . . -0.68(11) ?
    O1B C2B C3B C4B . . . . 0.72(12) ?
    C2B C3B C4B C5B . . . . -0.48(11) ?
    C2B C3B C4B C9B . . . . -179.30(9) ?
    C3B C4B C5B O1B . . . . 0.07(10) ?
    C9B C4B C5B O1B . . . . 179.02(7) ?
    C3B C4B C5B C6B . . . . -179.45(9) ?
    C9B C4B C5B C6B . . . . -0.51(14) ?
    C2B O1B C5B C4B . . . . 0.35(10) ?
    C2B O1B C5B C6B . . . . 179.93(8) ?
    C4B C5B C6B C7B . . . . -17.32(12) ?
    O1B C5B C6B C7B . . . . 163.19(7) ?
    C5B C6B C7B C18B . . . . 164.07(7) ?
    C5B C6B C7B C8B . . . . 47.79(9) ?
    C18B C7B C8B C11B . . . . 33.71(8) ?
    C6B C7B C8B C11B . . . . 160.23(6) ?
    C18B C7B C8B C9B . . . . 164.30(7) ?
    C6B C7B C8B C9B . . . . -69.18(9) ?
    C5B C4B C9B C8B . . . . -12.99(10) ?
    C3B C4B C9B C8B . . . . 165.66(9) ?
    C5B C4B C9B C10B . . . . 109.28(9) ?
    C3B C4B C9B C10B . . . . -72.07(11) ?
    C11B C8B C9B C4B . . . . 169.01(7) ?
    C7B C8B C9B C4B . . . . 46.37(9) ?
    C11B C8B C9B C10B . . . . 47.39(9) ?
    C7B C8B C9B C10B . . . . -75.25(9) ?
    C4B C9B C10B O2B . . . . -102.12(10) ?
    C8B C9B C10B O2B . . . . 16.37(12) ?
    C4B C9B C10B O3B . . . . 77.38(9) ?
    C8B C9B C10B O3B . . . . -164.12(7) ?
    C9B C8B C11B O4B . . . . 35.02(12) ?
    C7B C8B C11B O4B . . . . 162.85(8) ?
    C9B C8B C11B N1B . . . . -149.49(7) ?
    C7B C8B C11B N1B . . . . -21.66(8) ?
    O4B C11B N1B C12B . . . . 6.42(14) ?
    C8B C11B N1B C12B . . . . -169.16(7) ?
    O4B C11B N1B C18B . . . . 175.43(8) ?
    C8B C11B N1B C18B . . . . -0.14(9) ?
    C11B N1B C12B C17B . . . . 156.19(8) ?
    C18B N1B C12B C17B . . . . -11.76(12) ?
    C11B N1B C12B C13B . . . . -22.92(12) ?
    C18B N1B C12B C13B . . . . 169.13(8) ?
    C17B C12B C13B C14B . . . . -1.42(13) ?
    N1B C12B C13B C14B . . . . 177.70(8) ?
    C12B C13B C14B C15B . . . . 2.25(15) ?
    C13B C14B C15B C16B . . . . -1.38(16) ?
    C14B C15B C16B C17B . . . . -0.32(17) ?
    C15B C16B C17B C12B . . . . 1.10(16) ?
    C13B C12B C17B C16B . . . . -0.21(14) ?
    N1B C12B C17B C16B . . . . -179.34(9) ?
    C11B N1B C18B C7B . . . . 21.95(9) ?
    C12B N1B C18B C7B . . . . -168.52(7) ?
    C6B C7B C18B N1B . . . . -154.21(7) ?
    C8B C7B C18B N1B . . . . -33.41(8) ?
loop_
    _geom_hbond_atom_site_label_D
    _geom_hbond_atom_site_label_H
    _geom_hbond_atom_site_label_A
    _geom_hbond_site_symmetry_A
    _geom_hbond_distance_DH
    _geom_hbond_distance_HA
    _geom_hbond_distance_DA
    _geom_hbond_angle_DHA
    O3B H3B1 O4A . 0.84 1.83 2.6517(11) 165
    O3A H3A1 O4B 8_665 0.84 1.79 2.6329(10) 178
    C8A H8A Cg1 6_657 1.00 2.50 3.4710(14) 165
    C15A H15A Cg2 3_546 0.95 2.63 3.5470(15) 162
    C18A H18B Cg2 6_557 0.99 2.72 3.5492(14) 141
data_global
_journal_date_recd_electronic     2013-01-05
_journal_date_accepted     2013-01-15
_journal_name_full     'Acta Crystallographica, Section E'
_journal_year     2013
_journal_volume     69
_journal_issue      2
_journal_page_first     o273
_journal_page_last     o274
_journal_paper_category     QO
_journal_paper_doi     10.1107/S160053681300144X
_journal_coeditor_code     CV5382
_publ_contact_author_name     'Yuri Horak'
_publ_contact_author_address
;
Department of Organic Chemistry,
Ivan Franko National University of Lviv,
Kyryla i Mefodiya 6,
Lviv 79005
Ukraine
;
_publ_contact_author_email     horrak@gmail.com
_publ_contact_author_fax     ?
_publ_contact_author_phone      380676725887
_publ_section_title
;\
(4<i>R*</i>,4a<i>R</i>*,7a<i>S</i>*)-5-Oxo-6-phenyl-4a,5,6,7,7a,8-hexahydro-\
4<i>H</i>-furo[2,3-<i>f</i>]isoindole-4-carboxylic acid
;
loop_
    _publ_author_name
    _publ_author_address
    'Horak, Yuriy I.'
;
Department of Organic Chemistry,
Ivan Franko National University of Lviv,
Kyryla and Mefodiya 6,
Lviv 79005, Ukraine
;
    'Lytvyn, Roman Z.'
;
Department of Organic Chemistry,
Ivan Franko National University of Lviv,
Kyryla and Mefodiya 6,
Lviv 79005, Ukraine
;
    'Zubkov, Fedor I.'
;
Department of Organic Chemistry,
Peoples' Friendship University of Russia
6 Miklukho-Maklaya St.,
Moscow 117198, Russian Federation
;
    'Nikitina, Eugeniya V.'
;
Department of Organic Chemistry,
Peoples' Friendship University of Russia
6 Miklukho-Maklaya St.,
Moscow 117198, Russian Federation
;
    'Homza, Yuriy V.'
;
Department of Organic Chemistry,
Ivan Franko National University of Lviv,
Kyryla and Mefodiya 6,
Lviv 79005, Ukraine
;
    'Lis, Tadeusz'
;
Faculty of Chemistry
University of Wroc\/law
14 Joliot-Curie St
50-383 Wroc\/law
Poland
;
    'Kinzhybalo, Vasyl'
;
Institute of Low Temperature and Structure Research,
Okolna 2,
50-422 Wroc\/law
Poland
;
    'Obushak, Mykola D.'
;
Department of Organic Chemistry,
Ivan Franko National University of Lviv,
Kyryla and Mefodiya 6,
Lviv 79005, Ukraine
;
