# Supplementary material for: (4R*,4aR*,7aS*)-5-Oxo-6-phenyl-4a,5,6,7,7a,8-hexa­hydro-4H-furo[2,3-f]isoindole-4-carb­oxy­lic acid
Source: Acta Crystallogr Sect E Struct Rep Online. 2013 Jan 23;69(Pt 2):o273–4. doi: 10.1107/S160053681300144X (PMC3569801; doi:10.1107/S160053681300144X)
Supplement: Supplementary file 2 [file e-69-0o273-Isup2.hkl]

# 
# h,k,l, Fc-squared, Fo-squared, sigma(Fo-squared) and status flag 
# 
data_I
_shelx_title ' vasyll in Pbca' 
_shelx_refln_list_code          4 
_shelx_F_calc_maximum      355.06 
_exptl_crystal_F_000      2496.00 
_reflns_d_resolution_high  0.5916 
 
loop_ 
 _symmetry_equiv_pos_as_xyz 
 'x, y, z' 
 '-x+1/2, -y, z+1/2' 
 '-x, y+1/2, -z+1/2' 
 'x+1/2, -y+1/2, -z' 
 '-x, -y, -z' 
 'x-1/2, y, -z-1/2' 
 'x, -y-1/2, z-1/2' 
 '-x-1/2, y-1/2, z' 
 
_cell_length_a    12.1068 
_cell_length_b    16.9453 
_cell_length_c    27.3705 
_cell_angle_alpha  90.000 
_cell_angle_beta   90.000 
_cell_angle_gamma  90.000 
 
_shelx_F_squared_multiplier     1.000 
 
loop_ 
 _refln_index_h 
 _refln_index_k 
 _refln_index_l 
 _refln_F_squared_calc 
 _refln_F_squared_meas 
 _refln_F_squared_sigma 
 _refln_observed_status 
   2   0   0    32083.80    36706.26    239.29 o 
   4   0   0     4235.72     4314.88     41.52 o 
   6   0   0    42971.06    51080.12    247.06 o 
   8   0   0     6718.02     7536.63     28.21 o 
  10   0   0     9656.26     9240.37     35.45 o 
  12   0   0      378.31      417.17     13.40 o 
  14   0   0     1025.10     1027.72     25.02 o 
  16   0   0      274.99      290.82     24.56 o 
  18   0   0       46.25       47.68     21.33 o 
  20   0   0       45.99       40.52     20.81 o 
   2   1   0    14805.10    16508.96     23.69 o 
   4   1   0     4748.76     5168.07     73.14 o 
   6   1   0     3426.92     3953.89     55.56 o 
   8   1   0     1112.61     1186.32      9.19 o 
  10   1   0     6472.29     6144.74     49.76 o 
  12   1   0      700.04      522.21     10.12 o 
  14   1   0       23.98       17.39     12.07 o 
  16   1   0      202.32      218.76     22.08 o 
  18   1   0       23.48       13.04     14.74 o 
  20   1   0        0.63        9.60     14.74 o 
   2   2   0        3.48       15.07      4.20 o 
   4   2   0     2036.41     1782.25     24.62 o 
   6   2   0     3163.13     3586.31     24.49 o 
   8   2   0      470.42      390.62      8.56 o 
  10   2   0     5233.53     5163.33     28.83 o 
  12   2   0      636.25      588.09     15.91 o 
  14   2   0     2602.51     2631.02     29.09 o 
  16   2   0      100.41      104.15     14.12 o 
  18   2   0       17.80        8.79     16.87 o 
  20   2   0       86.17      121.44     15.32 o 
   2   3   0    83915.13    96383.78    250.57 o 
   4   3   0     9428.84     9635.99     59.80 o 
   6   3   0      439.63      484.28     10.19 o 
   8   3   0        9.26       11.46      5.03 o 
  10   3   0       69.40       95.81      6.92 o 
  12   3   0      324.92      362.52      9.90 o 
  14   3   0      181.18      182.62     10.20 o 
  16   3   0      186.85      160.89     15.97 o 
  18   3   0      225.35      218.47     18.21 o 
  20   3   0      139.83      109.60     18.29 o 
   0   4   0   121230.10   137552.33    399.78 o 
   2   4   0    40495.54    45795.20    240.17 o 
   4   4   0      278.75      219.31      5.63 o 
   6   4   0     1530.56     1769.34     27.11 o 
   8   4   0     3568.91     3471.18     15.46 o 
  10   4   0     7948.43     7781.57     64.04 o 
  12   4   0      126.56      132.96      8.82 o 
  14   4   0      192.50      198.14     13.35 o 
  16   4   0        0.15      -10.43     15.21 o 
  18   4   0       43.98       28.31     16.18 o 
  20   4   0        3.12       -0.65     20.81 o 
   2   5   0     1953.76     2083.68     11.19 o 
   4   5   0    11470.49    11379.67     67.78 o 
   6   5   0      181.72      233.65      7.05 o 
   8   5   0      990.50      950.95     13.52 o 
  10   5   0     1627.69     1491.17     13.07 o 
  12   5   0      966.02     1086.58     11.56 o 
  14   5   0        1.26        2.65     10.32 o 
  16   5   0      353.52      287.13     14.14 o 
  18   5   0     1053.61     1193.39     29.36 o 
  20   5   0        8.96       27.85     29.69 o 
   0   6   0    13429.10    14319.24    123.80 o 
   2   6   0     3410.59     3590.37     30.81 o 
   4   6   0    12931.61    14469.12     81.06 o 
   6   6   0     1407.42     1904.68     10.58 o 
   8   6   0      237.14      278.66      7.52 o 
  10   6   0      927.48      857.59      9.67 o 
  12   6   0       41.73       45.32      8.49 o 
  14   6   0     1837.86     1883.82     20.57 o 
  16   6   0      493.78      468.97     17.95 o 
  18   6   0      411.74      402.95     23.69 o 
   2   7   0     5359.60     5883.03     63.55 o 
   4   7   0    39501.39    48586.27    165.28 o 
   6   7   0     4361.24     4627.65     34.24 o 
   8   7   0      158.25      191.41      9.06 o 
  10   7   0     2070.37     1986.02     21.01 o 
  12   7   0      199.11      210.43     10.75 o 
  14   7   0       76.58       66.47     12.81 o 
  16   7   0      415.74      384.95     17.81 o 
  18   7   0      432.12      476.44     24.69 o 
   0   8   0     6488.34     6778.05     60.04 o 
   2   8   0      637.86      717.29     16.07 o 
   4   8   0       24.65       23.31      3.82 o 
   6   8   0     1922.82     1881.77     10.50 o 
   8   8   0     2748.54     2617.10     15.01 o 
  10   8   0      138.21      137.33      9.35 o 
  12   8   0       13.91       16.55      9.96 o 
  14   8   0      729.27      692.09     16.20 o 
  16   8   0        1.68       -2.25     16.03 o 
  18   8   0      160.00      130.34     21.51 o 
   2   9   0     5104.97     5395.95     37.67 o 
   4   9   0     3540.74     3606.88     34.03 o 
   6   9   0     1186.71     1131.98     11.31 o 
   8   9   0      651.54      599.44     10.54 o 
  10   9   0      946.47      966.63     12.19 o 
  12   9   0       71.65       63.98     10.48 o 
  14   9   0      783.43      841.30     17.22 o 
  16   9   0      342.75      361.18     18.06 o 
  18   9   0      113.17       93.77     16.75 o 
   0  10   0     1733.95     1957.88     15.43 o 
   2  10   0      850.27     1019.29     12.90 o 
   4  10   0     1889.36     2207.94     13.07 o 
   6  10   0      524.42      644.30      8.22 o 
   8  10   0       44.80       62.31      7.62 o 
  10  10   0      144.62      113.30      8.77 o 
  12  10   0      181.18      198.75     10.67 o 
  14  10   0      798.21      799.27     17.18 o 
  16  10   0      238.25      204.96     17.18 o 
  18  10   0      279.23      271.29     18.26 o 
   2  11   0     3396.27     3619.41     18.14 o 
   4  11   0    11862.17    12902.39     38.06 o 
   6  11   0        1.26        8.37      7.30 o 
   8  11   0        0.51        4.30      7.47 o 
  10  11   0     2940.30     2819.52     30.91 o 
  12  11   0       98.37       72.90     10.44 o 
  14  11   0       28.83       28.85     13.01 o 
  16  11   0       11.99       16.41     15.98 o 
  18  11   0       36.54       36.06     20.89 o 
   0  12   0     2169.06     2236.86     24.79 o 
   2  12   0      318.89      395.73      7.68 o 
   4  12   0      535.97      597.19      7.75 o 
   6  12   0     3130.76     3298.54     41.44 o 
   8  12   0       82.37       88.01      8.01 o 
  10  12   0      157.85      154.53      9.40 o 
  12  12   0      203.22      192.34     11.27 o 
  14  12   0     1270.32     1315.92     21.71 o 
  16  12   0       64.22       73.74     16.45 o 
  18  12   0       31.57       22.67     20.37 o 
   2  13   0     1308.15     1352.63     12.12 o 
   4  13   0      203.44      202.13      8.33 o 
   6  13   0      361.93      287.33     10.32 o 
   8  13   0        4.58        4.53      9.54 o 
  10  13   0     1270.31     1360.85     14.07 o 
  12  13   0        0.31        0.28      9.83 o 
  14  13   0        4.07      -11.04     14.99 o 
  16  13   0      379.10      375.26     24.46 o 
  18  13   0       63.88       56.20     20.60 o 
   0  14   0     7887.92     8085.63     41.83 o 
   2  14   0      538.37      519.81      9.18 o 
   4  14   0      186.25      161.43      8.30 o 
   6  14   0        8.56       16.41     10.56 o 
   8  14   0       14.68       15.24      9.91 o 
  10  14   0     2938.00     3019.24     35.57 o 
  12  14   0      960.73     1018.44     16.94 o 
  14  14   0      103.65       68.07     15.42 o 
  16  14   0       10.79       19.06     19.61 o 
   2  15   0     2472.09     2474.13     29.13 o 
   4  15   0      260.07      237.53     11.66 o 
   6  15   0      128.48      128.85     10.77 o 
   8  15   0      922.26      894.10     19.93 o 
  10  15   0      261.61      224.38     12.19 o 
  12  15   0        8.03       32.36     15.76 o 
  14  15   0        2.81       11.15     29.50 o 
  16  15   0      480.61      539.62     30.21 o 
   0  16   0     5036.64     5100.93     37.05 o 
   2  16   0        8.52       -2.37      7.86 o 
   4  16   0      891.63      970.27     17.40 o 
   6  16   0      303.55      318.52     12.18 o 
   8  16   0      101.64      103.07     11.89 o 
  10  16   0       23.17       27.16     12.96 o 
  12  16   0       43.45       53.52     19.29 o 
  14  16   0       15.78       13.31     30.67 o 
  16  16   0      101.51      160.23     33.32 o 
   2  17   0      368.76      377.73     11.35 o 
   4  17   0       14.64       10.28      9.32 o 
   6  17   0     4940.96     4931.00     46.48 o 
   8  17   0      273.01      267.78     13.28 o 
  10  17   0      575.71      586.21     17.33 o 
  12  17   0      341.74      291.96     32.99 o 
  14  17   0       24.54        0.05     31.16 o 
  16  17   0       10.52       32.04     31.43 o 
   0  18   0     7765.15     7770.03     54.70 o 
   2  18   0      890.36      905.46     12.90 o 
   4  18   0      959.97      967.56     14.48 o 
   6  18   0        2.39       -1.69     11.23 o 
   8  18   0       16.91       18.10     12.43 o 
  10  18   0      568.10      586.41     35.23 o 
  12  18   0      125.56      140.98     32.39 o 
  14  18   0       36.06       21.61     31.41 o 
   2  19   0      535.59      574.42     12.23 o 
   4  19   0       35.30       36.20     10.20 o 
   6  19   0     1507.14     1423.75     28.45 o 
   8  19   0       16.09       25.80     14.16 o 
  10  19   0       26.73       21.21     29.31 o 
  12  19   0       84.47       39.41     32.25 o 
  14  19   0        6.22      -18.38     32.75 o 
   0  20   0     2621.99     2741.37     37.31 o 
   2  20   0      950.40      971.70     15.91 o 
   4  20   0     1669.50     1773.27     23.65 o 
   6  20   0       88.69       75.41     12.86 o 
   8  20   0      174.68      152.39     30.36 o 
  10  20   0      480.97      380.33     34.57 o 
  12  20   0      176.18      175.81     34.24 o 
  14  20   0      246.88      232.12     35.24 o 
   2  21   0      148.38      149.05     12.51 o 
   4  21   0        1.13        2.15     11.00 o 
   6  21   0     2620.50     2818.95     33.33 o 
   8  21   0      488.89      514.24     34.69 o 
  10  21   0      157.99      165.82     33.17 o 
  12  21   0        6.52        7.81     32.91 o 
   0  22   0     3829.98     4122.96     53.16 o 
   2  22   0      881.83      887.38     34.36 o 
   4  22   0      232.07      230.43     16.08 o 
   6  22   0      114.00      139.39     29.83 o 
   8  22   0      154.18      111.26     32.16 o 
  10  22   0        0.04       -3.73     32.85 o 
  12  22   0        5.73       14.73     32.72 o 
   2  23   0      136.71      131.93     18.89 o 
   4  23   0      184.29      172.59     20.52 o 
   6  23   0      251.53      270.34     32.10 o 
   8  23   0       10.31      -21.38     31.09 o 
  10  23   0      174.78      186.34     34.64 o 
   0  24   0       83.94       92.62     27.49 o 
   2  24   0      168.26      170.93     19.82 o 
   4  24   0      639.94      699.19     24.25 o 
   6  24   0      777.97      868.75     38.26 o 
   8  24   0       39.52       14.92     31.46 o 
  10  24   0      375.56      384.29     36.78 o 
   2  25   0       91.12       83.49     28.93 o 
   4  25   0      113.55      118.19     20.63 o 
   6  25   0        0.12       -0.05     29.11 o 
   8  25   0       25.13       33.94     31.37 o 
   2  26   0       46.86       64.18     27.59 o 
   6  26   0      327.47      306.49     32.69 o 
   8  26   0        6.55      -20.97     30.11 o 
   6  27   0      103.95      101.45     29.32 o 
   2   1   1     3136.98     3070.01     25.30 o 
   3   1   1      400.26      503.12     11.33 o 
   4   1   1     4758.16     4665.15     23.37 o 
   5   1   1        1.33       11.09      2.95 o 
   6   1   1     1568.46     1642.87     12.16 o 
   7   1   1     2951.50     2992.18     18.06 o 
   8   1   1     1346.85     1427.87      8.78 o 
   9   1   1     1315.24     1253.98      5.96 o 
  10   1   1      153.89      170.11      5.32 o 
  11   1   1      533.06      436.49      6.30 o 
  12   1   1      616.38      545.22      9.01 o 
  13   1   1      114.69      129.07      7.26 o 
  14   1   1      643.26      629.11     10.07 o 
  15   1   1       21.70       24.33      8.69 o 
  16   1   1       85.55       82.53      9.92 o 
  17   1   1       27.54       41.17     11.79 o 
  18   1   1       75.13       56.59     10.72 o 
  19   1   1      111.80      170.56     11.25 o 
  20   1   1       11.64       23.59     10.46 o 
   1   2   1     1214.86     1341.32     14.00 o 
   2   2   1     4583.18     4756.42     35.26 o 
   3   2   1      864.64      978.38      5.78 o 
   4   2   1       22.32       24.19      2.64 o 
   5   2   1      280.83      283.28      3.55 o 
   6   2   1       59.41       54.88      3.25 o 
   7   2   1     4707.98     5425.86     27.40 o 
   8   2   1     2722.78     2605.23     13.31 o 
   9   2   1     1288.22     1261.88      6.80 o 
  10   2   1       26.69       32.55      4.56 o 
  11   2   1     2231.48     2202.22     12.74 o 
  12   2   1     4993.28     4906.67     35.29 o 
  13   2   1      101.40       74.55      6.76 o 
  14   2   1      101.64       99.42      7.49 o 
  15   2   1      154.29      143.58      8.10 o 
  16   2   1        0.96       -8.60      9.49 o 
  17   2   1      631.46      647.56     14.35 o 
  18   2   1       10.60       12.28     11.80 o 
  19   2   1        6.07       12.37     10.57 o 
  20   2   1        7.93       23.05     10.44 o 
   1   3   1       77.43       79.58      2.85 o 
   2   3   1    16022.46    19739.67    274.02 o 
   3   3   1     5339.50     5319.92     25.73 o 
   4   3   1     1317.91     1316.50      6.26 o 
   5   3   1      532.54      536.92      4.58 o 
   6   3   1     4278.94     4924.65     38.49 o 
   7   3   1      205.51      215.31      5.25 o 
   8   3   1      653.94      601.65      5.14 o 
   9   3   1      494.98      488.94      5.80 o 
  10   3   1       68.56       59.24      5.12 o 
  11   3   1      214.46      160.62      5.66 o 
  12   3   1     1909.15     1805.16     10.37 o 
  13   3   1      372.01      415.79      7.50 o 
  14   3   1      503.87      475.14      8.09 o 
  15   3   1        1.47       -5.32      7.97 o 
  16   3   1        0.48       -2.01     10.72 o 
  17   3   1        6.23       15.42     11.58 o 
  18   3   1        0.00        4.56     11.78 o 
  19   3   1       72.63       69.55     11.98 o 
  20   3   1       15.54       28.42     12.55 o 
   0   4   1      756.58      809.22      9.51 o 
   1   4   1   119272.59   134288.30    596.18 o 
   2   4   1    50619.04    58994.81    272.57 o 
   3   4   1      527.05      543.16      6.90 o 
   4   4   1       77.64       91.68      3.43 o 
   5   4   1      477.06      452.41      6.33 o 
   6   4   1      604.98      696.02      7.07 o 
   7   4   1      295.59      284.51      4.05 o 
   8   4   1     1826.63     1895.55      9.83 o 
   9   4   1      878.75      873.74      7.05 o 
  10   4   1      736.37      718.19      6.81 o 
  11   4   1      706.14      600.55      6.38 o 
  12   4   1      127.84      120.52      6.24 o 
  13   4   1        3.34        6.21      6.22 o 
  14   4   1      278.03      254.58      8.12 o 
  15   4   1     1122.12     1187.32     11.86 o 
  16   4   1        4.52       -6.54      9.67 o 
  17   4   1      233.63      257.53     12.41 o 
  18   4   1       41.71       34.11     11.59 o 
  19   4   1        5.46       15.08     15.30 o 
  20   4   1      142.83      174.54     14.60 o 
   1   5   1    10701.78    11174.97     59.07 o 
   2   5   1      150.59      199.98      4.31 o 
   3   5   1       56.87       70.66      2.88 o 
   4   5   1     3840.89     4412.03     25.50 o 
   5   5   1      460.42      523.03      5.36 o 
   6   5   1       97.64       82.62      3.90 o 
   7   5   1      275.77      327.41      4.12 o 
   8   5   1      886.96      980.07      8.68 o 
   9   5   1      451.01      482.66      5.67 o 
  10   5   1       32.32       38.14      4.95 o 
  11   5   1        1.32        1.63      5.00 o 
  12   5   1      130.17      124.18      6.21 o 
  13   5   1       21.87       18.36      6.82 o 
  14   5   1        0.36       -5.81      7.35 o 
  15   5   1        8.55       12.29      7.90 o 
  16   5   1       75.56       53.88     10.83 o 
  17   5   1       93.73       75.32     14.83 o 
  18   5   1      515.14      552.97     17.96 o 
  19   5   1       31.40       26.15     15.14 o 
  20   5   1       12.17        8.68     21.04 o 
   0   6   1     1066.93      963.41     15.73 o 
   1   6   1     3525.84     3590.98     15.45 o 
   2   6   1      114.55      129.75      4.23 o 
   3   6   1    10206.13    11326.43     31.73 o 
   4   6   1      362.45      359.55      4.42 o 
   5   6   1     5301.71     5688.71     14.84 o 
   6   6   1      138.58      155.10      3.68 o 
   7   6   1      829.15      841.48      5.67 o 
   8   6   1      170.00      125.45      4.57 o 
   9   6   1     2847.93     2892.21     17.94 o 
  10   6   1     1938.28     1748.52      8.94 o 
  11   6   1     1514.39     1472.82      9.04 o 
  12   6   1     1250.09     1242.87     13.06 o 
  13   6   1      105.28      109.29      7.62 o 
  14   6   1       25.20       28.58      8.84 o 
  15   6   1       24.20       24.75      9.42 o 
  16   6   1      195.00      156.03     11.47 o 
  17   6   1       12.83       11.23     12.69 o 
  18   6   1        9.40        5.12     15.04 o 
  19   6   1        0.44        1.04     15.16 o 
   1   7   1      159.40      158.86      4.25 o 
   2   7   1      468.74      482.01      7.62 o 
   3   7   1     8051.28     8632.46     38.93 o 
   4   7   1    13574.97    14537.77     69.57 o 
   5   7   1     1792.25     1865.92     11.32 o 
   6   7   1      293.40      304.87      3.92 o 
   7   7   1        2.54        3.89      3.92 o 
   8   7   1     2249.28     2091.84     14.63 o 
   9   7   1     3218.20     3210.60     11.82 o 
  10   7   1     2609.47     2636.05     14.83 o 
  11   7   1      855.17      791.24      8.95 o 
  12   7   1      266.69      231.16      7.72 o 
  13   7   1       46.35       40.97      7.68 o 
  14   7   1      109.96       81.29      9.28 o 
  15   7   1       21.27       15.59     10.40 o 
  16   7   1       76.08       76.48     11.43 o 
  17   7   1        0.14       -8.75     12.76 o 
  18   7   1      148.51      149.22     15.78 o 
  19   7   1        0.31      -15.03     15.03 o 
   0   8   1      611.66      580.96      8.28 o 
   1   8   1       34.27       52.23      3.59 o 
   2   8   1      133.61       95.83      5.27 o 
   3   8   1      803.36      741.81      8.01 o 
   4   8   1     4497.63     4719.14     23.34 o 
   5   8   1     1356.28     1535.92      8.71 o 
   6   8   1      243.06      321.24      4.62 o 
   7   8   1      489.52      454.72      5.82 o 
   8   8   1      690.90      688.08      8.23 o 
   9   8   1      241.24      184.47      6.09 o 
  10   8   1       52.39       61.92      6.45 o 
  11   8   1      453.34      445.01      8.16 o 
  12   8   1       35.49       39.47      7.12 o 
  13   8   1      101.53      106.09      7.81 o 
  14   8   1       27.31       31.89      9.25 o 
  15   8   1      582.82      631.58     13.07 o 
  16   8   1      105.95       94.18     11.65 o 
  17   8   1       39.60       15.00     11.29 o 
  18   8   1       15.55        6.29     13.02 o 
  19   8   1        5.37       -4.64     17.36 o 
   1   9   1     1031.47     1157.10     12.02 o 
   2   9   1      110.98       86.36      4.91 o 
   3   9   1     1292.41     1516.19     13.03 o 
   4   9   1        2.32        0.66      3.75 o 
   5   9   1      554.48      517.56      5.65 o 
   6   9   1      103.62       97.39      4.33 o 
   7   9   1      110.75      126.42      5.32 o 
   8   9   1     2676.61     2557.96     14.54 o 
   9   9   1      315.89      326.63      6.33 o 
  10   9   1      515.11      488.23      7.27 o 
  11   9   1      389.26      374.46      8.04 o 
  12   9   1        1.72        0.81      7.10 o 
  13   9   1        0.05        1.38      7.60 o 
  14   9   1       21.28       24.97      9.33 o 
  15   9   1      180.54      201.63     11.73 o 
  16   9   1      376.99      365.09     12.83 o 
  17   9   1      121.03      135.58     12.07 o 
  18   9   1      178.97      181.21     15.68 o 
  19   9   1      104.46      108.61     17.61 o 
   0  10   1     1254.06     1253.94     12.43 o 
   1  10   1      535.01      627.52      8.01 o 
   2  10   1        9.94       22.94      3.83 o 
   3  10   1      211.52      199.99      4.41 o 
   4  10   1      230.66      266.92      4.62 o 
   5  10   1     1480.24     1651.25      8.64 o 
   6  10   1     2111.67     2137.12      9.74 o 
   7  10   1      106.94      125.03      5.58 o 
   8  10   1      447.60      378.42      6.35 o 
   9  10   1       97.78       86.53      5.73 o 
  10  10   1      383.44      322.55      6.82 o 
  11  10   1        4.88        2.89      6.27 o 
  12  10   1      409.05      440.77      8.32 o 
  13  10   1       66.07       67.86      7.52 o 
  14  10   1        8.62       12.32      7.80 o 
  15  10   1        0.48       -5.75     10.88 o 
  16  10   1      260.21      288.60     12.40 o 
  17  10   1        5.49       -4.90     11.33 o 
  18  10   1       11.04       -3.15     12.72 o 
  19  10   1        3.07       -6.32     27.19 o 
   1  11   1     3455.04     3642.39     15.10 o 
   2  11   1     2152.15     2248.60     16.19 o 
   3  11   1      609.49      653.86      5.52 o 
   4  11   1     3857.13     3911.64     20.81 o 
   5  11   1       15.11       15.18      4.94 o 
   6  11   1     1700.37     1876.37     11.28 o 
   7  11   1       32.15       35.13      5.21 o 
   8  11   1       28.14       42.44      5.62 o 
   9  11   1       83.35       83.35      5.92 o 
  10  11   1       17.42       20.10      6.17 o 
  11  11   1        1.66       -0.69      6.35 o 
  12  11   1      208.42      189.10      7.71 o 
  13  11   1       19.04       10.13      7.50 o 
  14  11   1      223.60      235.51      9.72 o 
  15  11   1       34.40       49.00     11.19 o 
  16  11   1       40.89       30.12     11.43 o 
  17  11   1       34.40       38.84     12.85 o 
  18  11   1       87.56       81.36     13.27 o 
   0  12   1        0.00        7.58      6.16 o 
   1  12   1       12.03       24.17      4.37 o 
   2  12   1     1814.63     1770.93      8.28 o 
   3  12   1       82.56       69.26      4.67 o 
   4  12   1     1212.41     1296.73      9.17 o 
   5  12   1      514.47      480.50      6.33 o 
   6  12   1      960.39      970.69     11.95 o 
   7  12   1     1255.61     1130.93      9.31 o 
   8  12   1      190.61      182.02      6.12 o 
   9  12   1       42.08       28.95      5.93 o 
  10  12   1     1176.33     1151.79      9.27 o 
  11  12   1       16.52       18.76      6.48 o 
  12  12   1      336.31      343.37      8.45 o 
  13  12   1       73.70       60.88      7.97 o 
  14  12   1        0.21        3.87     10.64 o 
  15  12   1       24.17       17.75     11.06 o 
  16  12   1       83.25       61.28     13.05 o 
  17  12   1      175.43      186.90     19.19 o 
  18  12   1       36.53       42.22     14.68 o 
   1  13   1     3588.32     3678.82     24.70 o 
   2  13   1      173.37      177.15      6.02 o 
   3  13   1     2543.60     2823.57     20.12 o 
   4  13   1      139.03      135.68      5.58 o 
   5  13   1       85.15       78.25      5.32 o 
   6  13   1        3.50        3.63      6.06 o 
   7  13   1      421.61      433.69      8.60 o 
   8  13   1       44.47       54.93      7.07 o 
   9  13   1       47.24       45.05      6.17 o 
  10  13   1       77.07       79.34      6.59 o 
  11  13   1       15.52       10.64      6.65 o 
  12  13   1       39.20       37.28      7.09 o 
  13  13   1        6.17       13.38      8.04 o 
  14  13   1       42.93       39.40     10.78 o 
  15  13   1      196.40      221.06     13.23 o 
  16  13   1        0.66       -1.90     12.47 o 
  17  13   1       82.63       65.42     14.55 o 
  18  13   1       35.88       17.71     14.30 o 
   0  14   1      537.30      606.99      9.34 o 
   1  14   1      357.43      359.63      6.07 o 
   2  14   1      547.72      503.70      7.13 o 
   3  14   1       35.39       37.96      5.43 o 
   4  14   1        0.00        1.18      5.70 o 
   5  14   1       70.12       79.45      5.91 o 
   6  14   1     2050.05     2060.92     12.93 o 
   7  14   1      457.00      416.22      8.07 o 
   8  14   1        6.30        9.37      6.88 o 
   9  14   1      437.79      415.18      8.62 o 
  10  14   1        8.39       18.30      7.71 o 
  11  14   1      131.61      131.46      7.68 o 
  12  14   1     1283.32     1320.47     14.42 o 
  13  14   1      192.79      205.24     11.05 o 
  14  14   1      259.46      258.87     13.09 o 
  15  14   1        2.02       -0.13     11.99 o 
  16  14   1        1.87        1.32     14.11 o 
  17  14   1      116.46       99.20     14.56 o 
   1  15   1      354.96      353.68      6.12 o 
   2  15   1      976.50     1000.37     13.36 o 
   3  15   1     1121.91     1133.70      8.95 o 
   4  15   1       26.38       26.08      5.87 o 
   5  15   1     1777.42     1702.07     22.73 o 
   6  15   1       63.93       59.05      7.76 o 
   7  15   1      102.90      112.24      8.27 o 
   8  15   1      258.21      220.97      8.74 o 
   9  15   1     1192.95     1202.10     12.17 o 
  10  15   1      368.46      343.93      8.99 o 
  11  15   1        8.46       13.62      7.96 o 
  12  15   1       11.74       17.83     12.52 o 
  13  15   1       36.81       35.26     16.06 o 
  14  15   1       71.05       55.65     16.57 o 
  15  15   1       58.37       45.14     16.49 o 
  16  15   1        4.57       -0.47     16.89 o 
  17  15   1        8.18        8.23     14.04 o 
   0  16   1       41.13       39.37      7.16 o 
   1  16   1     1377.02     1501.26     13.03 o 
   2  16   1       29.34       25.90      5.76 o 
   3  16   1      449.45      398.40      7.46 o 
   4  16   1      235.00      231.00      7.15 o 
   5  16   1      577.15      614.59      8.52 o 
   6  16   1       81.47       97.92      8.22 o 
   7  16   1      304.27      250.21      8.71 o 
   8  16   1     1573.92     1552.17     13.66 o 
   9  16   1      232.36      205.77      9.41 o 
  10  16   1      250.21      259.97      9.78 o 
  11  16   1      404.40      435.48     13.97 o 
  12  16   1     1252.81     1323.85     22.86 o 
  13  16   1      102.46       83.32     16.54 o 
  14  16   1      150.19      133.01     22.63 o 
  15  16   1       31.29       23.09     22.40 o 
  16  16   1       18.62        6.52     22.35 o 
   1  17   1       36.11       29.27      6.01 o 
   2  17   1       59.84       50.69      6.15 o 
   3  17   1        9.46       10.05      6.67 o 
   4  17   1      321.66      316.65      7.82 o 
   5  17   1        0.07        2.90      7.07 o 
   6  17   1      329.69      345.87      9.13 o 
   7  17   1       15.81       10.85      8.02 o 
   8  17   1      131.90      125.78      8.97 o 
   9  17   1        0.75        5.57      8.72 o 
  10  17   1      157.28      154.90     11.63 o 
  11  17   1       35.37       26.56     15.90 o 
  12  17   1       59.40       72.41     16.59 o 
  13  17   1       15.67       24.59     21.38 o 
  14  17   1       66.59       55.04     22.45 o 
  15  17   1        0.52       -8.92     22.33 o 
  16  17   1       93.19       88.99     22.15 o 
   0  18   1     1035.45     1041.85     16.64 o 
   1  18   1       14.22       10.26      6.68 o 
   2  18   1       30.54       28.58      6.88 o 
   3  18   1       80.10       63.01      7.20 o 
   4  18   1      112.27      108.32      7.40 o 
   5  18   1      128.13      124.88      7.41 o 
   6  18   1       49.27       36.85      8.18 o 
   7  18   1       25.97       28.33      8.43 o 
   8  18   1      169.76      185.16      9.24 o 
   9  18   1        4.21       -9.85     10.99 o 
  10  18   1       44.04       38.01     15.93 o 
  11  18   1      321.69      301.27     17.97 o 
  12  18   1        0.76        7.50     21.86 o 
  13  18   1      264.59      265.39     24.33 o 
  14  18   1      110.60      107.03     23.19 o 
  15  18   1        7.04       24.40     22.93 o 
   1  19   1       28.70       31.70      7.43 o 
   2  19   1      414.26      408.82      8.05 o 
   3  19   1      147.83      160.90      7.43 o 
   4  19   1      114.65       98.37      7.50 o 
   5  19   1       44.44       47.31      7.54 o 
   6  19   1       32.16       43.09      8.57 o 
   7  19   1      902.81      937.34     12.07 o 
   8  19   1      232.21      217.67     13.00 o 
   9  19   1       44.43       23.35     15.76 o 
  10  19   1      131.17      115.01     16.66 o 
  11  19   1       22.80        8.37     21.83 o 
  12  19   1      567.70      549.00     26.47 o 
  13  19   1      206.80      167.19     23.87 o 
  14  19   1       66.10       70.00     23.59 o 
   0  20   1     2520.31     2660.62     32.32 o 
   1  20   1      221.91      214.83      8.59 o 
   2  20   1       20.17       21.38      8.06 o 
   3  20   1      363.54      358.78      8.44 o 
   4  20   1       52.78       57.01      7.65 o 
   5  20   1      470.86      488.60      9.81 o 
   6  20   1       34.60       37.58      9.72 o 
   7  20   1      529.96      527.57     18.17 o 
   8  20   1      284.67      279.79     17.31 o 
   9  20   1       35.99       22.89     20.94 o 
  10  20   1       12.86       11.84     21.86 o 
  11  20   1      105.87       82.55     24.90 o 
  12  20   1       10.20       13.80     22.52 o 
  13  20   1       24.67       20.58     23.02 o 
  14  20   1      241.17      275.05     25.06 o 
   1  21   1       25.78       25.93      8.86 o 
   2  21   1     1214.62     1247.41     12.47 o 
   3  21   1       57.08       53.18      8.47 o 
   4  21   1       20.30       12.36      7.78 o 
   5  21   1        2.32        6.89     10.65 o 
   6  21   1       28.85       29.24     15.27 o 
   7  21   1       29.16       15.69     15.81 o 
   8  21   1      188.15      196.74     22.47 o 
   9  21   1       35.54       28.43     21.58 o 
  10  21   1       15.13        0.10     22.33 o 
  11  21   1      233.30      279.96     24.82 o 
  12  21   1        0.49       -5.02     22.75 o 
  13  21   1      216.21      215.75     24.71 o 
   0  22   1       24.47       37.60     17.24 o 
   1  22   1       52.93       44.25     11.07 o 
   2  22   1      122.94      128.19     11.53 o 
   3  22   1      145.53      138.44     10.76 o 
   4  22   1       17.18       23.74     10.64 o 
   5  22   1       33.87       33.79     13.56 o 
   6  22   1        3.73       22.61     15.66 o 
   7  22   1      152.14      127.91     21.41 o 
   8  22   1       91.80       76.09     22.16 o 
   9  22   1       81.01       72.97     22.53 o 
  10  22   1      121.92      118.13     23.36 o 
  11  22   1      378.04      373.24     25.27 o 
  12  22   1      202.43      212.23     24.38 o 
   1  23   1        7.35       24.10     12.64 o 
   2  23   1      131.40      114.08     13.35 o 
   3  23   1       64.29       73.42     11.99 o 
   4  23   1       81.61       85.42     12.38 o 
   5  23   1       17.76       17.30     15.56 o 
   6  23   1       74.33       83.14     21.05 o 
   7  23   1       19.45       17.48     21.22 o 
   8  23   1        3.86      -10.92     21.70 o 
   9  23   1        2.26      -14.56     22.10 o 
  10  23   1       81.94       96.36     23.25 o 
  11  23   1        0.89        6.41     22.70 o 
   0  24   1      396.63      402.83     21.64 o 
   1  24   1      495.27      501.07     18.48 o 
   2  24   1      146.83      146.44     16.25 o 
   3  24   1        0.86       -8.21     13.38 o 
   4  24   1       98.24      107.81     14.45 o 
   5  24   1       63.25       84.89     20.69 o 
   6  24   1      436.55      498.16     25.74 o 
   7  24   1        9.54      -13.28     21.26 o 
   8  24   1       92.28       86.21     22.77 o 
   9  24   1       12.37       11.97     22.69 o 
  10  24   1       95.72      122.98     22.92 o 
   1  25   1        8.26        0.95     19.13 o 
   2  25   1        0.15       -7.61     15.59 o 
   3  25   1      379.03      425.29     22.99 o 
   4  25   1      527.83      504.64     23.72 o 
   5  25   1       12.29       -1.91     19.93 o 
   6  25   1       14.82       10.60     20.57 o 
   7  25   1        4.37      -21.57     21.57 o 
   8  25   1       80.17       46.98     38.37 o 
   9  25   1      110.66      100.04     22.86 o 
   0  26   1      197.62      221.56     29.31 o 
   1  26   1       57.66       41.95     27.72 o 
   2  26   1       16.43        9.82     28.55 o 
   3  26   1       92.77      104.37     29.50 o 
   5  26   1        4.29        6.43     28.98 o 
   6  26   1        4.08       18.31     35.49 o 
   7  26   1       27.13       48.02     21.35 o 
   8  26   1        8.17        5.56     21.26 o 
   2  27   1      233.07      235.76     30.89 o 
   3  27   1       32.75       75.06     30.00 o 
   6  27   1       72.35       79.20     30.36 o 
   2   0   2     7211.58     8206.95     69.14 o 
   3   0   2     6349.65     7043.84     91.39 o 
   4   0   2       91.59       92.26      5.70 o 
   5   0   2    17437.09    20058.13    117.26 o 
   6   0   2     2875.80     3325.99     40.60 o 
   7   0   2     1007.27      809.19      8.76 o 
   8   0   2     1811.79     2053.38     13.82 o 
   9   0   2     1410.60     1280.08      9.20 o 
  10   0   2     2123.84     1877.72     11.78 o 
  11   0   2       28.45       43.14      7.43 o 
  12   0   2     1145.46     1090.40     18.39 o 
  13   0   2      849.97      790.65     17.78 o 
  14   0   2        1.52       -5.42     10.23 o 
  15   0   2      208.75      192.14     14.30 o 
  16   0   2      712.54      846.11     18.70 o 
  17   0   2        0.01       -3.00     14.64 o 
  18   0   2      692.26      703.44     18.35 o 
  19   0   2      195.72      266.30     17.50 o 
  20   0   2        0.07        8.46     14.83 o 
   2   1   2      646.97      721.12      4.31 o 
   3   1   2      294.51      195.11      4.02 o 
   4   1   2     1173.97     1169.96     13.56 o 
   5   1   2    10734.42    11954.72     71.88 o 
   6   1   2     3655.84     4072.25     17.58 o 
   7   1   2        9.77        3.45      3.39 o 
   8   1   2     1216.79     1361.64      6.82 o 
   9   1   2     1380.22     1426.86     10.45 o 
  10   1   2     1966.02     2049.34      8.83 o 
  11   1   2      546.16      458.58      6.91 o 
  12   1   2      806.63      896.45     10.09 o 
  13   1   2       90.02       78.70      7.67 o 
  14   1   2       13.68        4.42      7.82 o 
  15   1   2        9.30        9.97      8.67 o 
  16   1   2       12.02        3.16      9.72 o 
  17   1   2       88.86      108.59     12.24 o 
  18   1   2       23.35       28.16     10.59 o 
  19   1   2        0.93       17.34     10.52 o 
  20   1   2       68.50       67.07     10.58 o 
   0   2   2     3675.17     4066.87     18.70 o 
   1   2   2      415.23      403.71      5.10 o 
   2   2   2      585.83      671.66      5.20 o 
   3   2   2     7401.85     8664.21     47.34 o 
   4   2   2     1922.75     2053.52     12.22 o 
   5   2   2      395.82      455.03      4.00 o 
   6   2   2        4.38       16.05      3.17 o 
   7   2   2      590.05      611.96      7.93 o 
   8   2   2       41.93       31.01      3.75 o 
   9   2   2     1100.23     1096.60      8.56 o 
  10   2   2      340.30      305.61      5.93 o 
  11   2   2        7.54        9.33      6.05 o 
  12   2   2      497.07      456.62      8.26 o 
  13   2   2       11.13        2.74      6.47 o 
  14   2   2      896.05      883.35     12.95 o 
  15   2   2        1.29       -1.53      7.61 o 
  16   2   2       71.38       70.91     10.36 o 
  17   2   2      130.14      107.53     12.02 o 
  18   2   2      234.42      234.43     12.82 o 
  19   2   2      208.70      242.19     11.41 o 
  20   2   2      251.50      260.92     11.48 o 
   1   3   2     4430.96     4690.67     24.09 o 
   2   3   2    55550.40    63449.70    269.56 o 
   3   3   2     7754.14     7576.16     41.69 o 
   4   3   2      509.52      635.15      5.53 o 
   5   3   2     9908.52    10657.72     53.95 o 
   6   3   2     5404.67     6103.78     30.20 o 
   7   3   2      994.45     1068.32      8.06 o 
   8   3   2     1451.92     1324.14      9.28 o 
   9   3   2      304.81      287.07      5.08 o 
  10   3   2      811.02      806.52      6.89 o 
  11   3   2      234.49      187.07      5.76 o 
  12   3   2      422.17      427.51      8.52 o 
  13   3   2        3.01        8.11      6.21 o 
  14   3   2       22.56       11.96      6.71 o 
  15   3   2        5.64        3.65      7.92 o 
  16   3   2       22.92       10.61      9.72 o 
  17   3   2        8.25       12.03     11.52 o 
  18   3   2      456.49      463.66     13.73 o 
  19   3   2       45.69       78.85     12.12 o 
  20   3   2      339.68      390.26     12.92 o 
   0   4   2    21459.00    22819.79    136.85 o 
   1   4   2    15778.66    16915.43     57.20 o 
   2   4   2    12615.00    13644.82     81.52 o 
   3   4   2        1.01        4.18      2.34 o 
   4   4   2      579.81      692.65      5.83 o 
   5   4   2     1662.48     1725.05      8.52 o 
   6   4   2     4371.56     4830.61     25.97 o 
   7   4   2       18.84       12.78      3.37 o 
   8   4   2      660.96      713.27      5.58 o 
   9   4   2      772.36      736.72      6.14 o 
  10   4   2     1220.15     1175.78      7.55 o 
  11   4   2      873.91      763.67      6.74 o 
  12   4   2        1.55       -4.01      5.90 o 
  13   4   2      109.10       94.88      6.52 o 
  14   4   2      662.06      673.49     11.62 o 
  15   4   2      231.01      252.02      9.35 o 
  16   4   2      309.39      330.56     11.00 o 
  17   4   2       30.29       23.15     11.27 o 
  18   4   2        6.26       13.69     13.09 o 
  19   4   2        7.44       12.74     15.13 o 
  20   4   2      199.26      230.37     23.21 o 
   1   5   2     5939.80     6288.02     38.87 o 
   2   5   2    24983.07    28698.11    133.99 o 
   3   5   2      161.15      172.75      4.00 o 
   4   5   2     4756.88     5076.72     13.94 o 
   5   5   2     1009.80      956.19      6.14 o 
   6   5   2      674.27      787.22      6.56 o 
   7   5   2       97.52       96.03      3.86 o 
   8   5   2      128.09      144.19      4.18 o 
   9   5   2      443.71      452.02      6.25 o 
  10   5   2     3520.79     3340.53     21.94 o 
  11   5   2       36.83       25.16      5.05 o 
  12   5   2       35.85       53.74      5.92 o 
  13   5   2       27.53       20.62      6.84 o 
  14   5   2      642.48      675.95      9.45 o 
  15   5   2      190.60      174.11      8.50 o 
  16   5   2      701.61      676.41     13.38 o 
  17   5   2      102.17       89.85     13.05 o 
  18   5   2      544.02      596.74     18.10 o 
  19   5   2      123.03      110.09     15.58 o 
   0   6   2     3718.02     3689.76     60.81 o 
   1   6   2        8.79        8.25      3.72 o 
   2   6   2      119.82      100.04      3.52 o 
   3   6   2     2659.68     2906.11     17.51 o 
   4   6   2      395.08      372.05      5.04 o 
   5   6   2     1395.86     1316.01      9.08 o 
   6   6   2     4776.29     4919.20     22.64 o 
   7   6   2      320.45      367.91      4.70 o 
   8   6   2     1202.37     1064.20      6.26 o 
   9   6   2     2219.38     2267.58     14.09 o 
  10   6   2      970.91      928.06      7.25 o 
  11   6   2        1.81        3.53      5.49 o 
  12   6   2        0.08       -0.85      5.84 o 
  13   6   2       65.07       41.09      7.38 o 
  14   6   2     1061.31     1101.62     14.45 o 
  15   6   2      129.43      118.24      9.73 o 
  16   6   2       38.40       25.18     12.31 o 
  17   6   2       35.95       19.58     12.71 o 
  18   6   2       20.18       20.59     14.84 o 
  19   6   2      152.79      184.20     15.94 o 
   1   7   2     1929.17     2036.51     12.94 o 
   2   7   2      971.30      832.77      5.82 o 
   3   7   2     4156.98     4201.81     21.00 o 
   4   7   2    18014.17    20797.68     97.68 o 
   5   7   2      346.68      377.56      4.55 o 
   6   7   2        2.98        5.18      3.23 o 
   7   7   2     2389.86     2584.55      9.34 o 
   8   7   2      243.88      241.11      5.23 o 
   9   7   2      583.52      605.75     12.06 o 
  10   7   2      596.09      556.72      8.28 o 
  11   7   2     1117.03     1066.82      9.63 o 
  12   7   2      359.72      339.47      8.05 o 
  13   7   2       46.87       57.16      7.83 o 
  14   7   2      276.91      294.43      9.87 o 
  15   7   2       13.28       22.91     10.36 o 
  16   7   2      483.25      486.47     19.76 o 
  17   7   2        2.64       -5.65     12.80 o 
  18   7   2       83.31       48.97     13.08 o 
  19   7   2       11.35       24.57     17.74 o 
   0   8   2     2371.36     2652.83     13.31 o 
   1   8   2        1.00       19.72      4.28 o 
   2   8   2      848.07      846.04      9.58 o 
   3   8   2     6007.12     6162.54     53.10 o 
   4   8   2      404.97      543.41      6.97 o 
   5   8   2     4895.76     5136.97     15.08 o 
   6   8   2      162.67      165.23      3.92 o 
   7   8   2      861.01      890.85      6.66 o 
   8   8   2      209.75      227.88      6.08 o 
   9   8   2     2542.59     2448.04     16.19 o 
  10   8   2      598.15      579.29      8.05 o 
  11   8   2      655.20      692.10      8.88 o 
  12   8   2       30.30       17.87      7.05 o 
  13   8   2      545.76      545.64      9.31 o 
  14   8   2      341.21      365.02     10.42 o 
  15   8   2       38.58       32.04     10.63 o 
  16   8   2      559.64      584.31     13.64 o 
  17   8   2        1.99       -5.45     11.32 o 
  18   8   2       81.11       67.83     15.06 o 
  19   8   2        0.66       -9.54     17.11 o 
   1   9   2      793.47      851.11      6.34 o 
   2   9   2     1214.43     1275.42     15.48 o 
   3   9   2     1568.55     1604.64      9.53 o 
   4   9   2        0.34        4.67      4.05 o 
   5   9   2        1.73        8.04      4.13 o 
   6   9   2     1339.60     1524.96     12.24 o 
   7   9   2      431.03      479.04      5.89 o 
   8   9   2      532.94      480.67      6.66 o 
   9   9   2      394.98      390.12      6.75 o 
  10   9   2      201.97      213.82      6.44 o 
  11   9   2      150.02      144.56      7.06 o 
  12   9   2        1.63       -3.47      7.15 o 
  13   9   2       98.57       82.54      7.84 o 
  14   9   2       64.39       64.76      9.29 o 
  15   9   2       12.35       24.97     10.75 o 
  16   9   2      171.52      192.66     12.06 o 
  17   9   2        3.41       -5.97     12.51 o 
  18   9   2      182.21      142.38     15.37 o 
  19   9   2       77.00       67.38     14.99 o 
   0  10   2     1433.90     1555.57     10.76 o 
   1  10   2      187.20      200.30      4.44 o 
   2  10   2     1536.96     1675.11     10.66 o 
   3  10   2       42.60       35.77      3.64 o 
   4  10   2      179.09      193.31      4.43 o 
   5  10   2     2462.62     2637.19     12.97 o 
   6  10   2     1829.32     1980.19      9.45 o 
   7  10   2     2615.31     2580.03     12.09 o 
   8  10   2        0.02        3.12      5.37 o 
   9  10   2     1365.09     1275.31      9.94 o 
  10  10   2     1150.92     1052.45     10.51 o 
  11  10   2       72.99       69.40      6.49 o 
  12  10   2      209.54      218.44      7.62 o 
  13  10   2        6.47        9.89      7.34 o 
  14  10   2      726.69      716.98     10.21 o 
  15  10   2      298.20      282.08     12.13 o 
  16  10   2      809.68      791.77     17.57 o 
  17  10   2        1.24        7.89     12.60 o 
  18  10   2       37.72       15.66     14.87 o 
  19  10   2       13.29       20.83     20.83 o 
   1  11   2       69.35       65.69      3.97 o 
   2  11   2     2073.63     2033.50      9.99 o 
   3  11   2      207.49      222.34      4.48 o 
   4  11   2       67.71       64.46      4.24 o 
   5  11   2       95.25       97.32      4.60 o 
   6  11   2        4.45        6.11      4.83 o 
   7  11   2      883.26      872.89      7.39 o 
   8  11   2     2901.02     2817.81     16.88 o 
   9  11   2     1218.23     1167.90      8.86 o 
  10  11   2      205.29      197.01      6.74 o 
  11  11   2      366.41      352.86      7.39 o 
  12  11   2       62.85       43.38      7.17 o 
  13  11   2      121.23      116.61      7.94 o 
  14  11   2      376.06      382.10     10.31 o 
  15  11   2      112.91       87.54     12.67 o 
  16  11   2       77.60       63.64     12.84 o 
  17  11   2       14.05        8.25     12.75 o 
  18  11   2      162.09      164.85     13.75 o 
   0  12   2      141.90      141.52      6.57 o 
   1  12   2      392.89      419.84      5.78 o 
   2  12   2      594.02      649.04      7.54 o 
   3  12   2     1027.72     1107.45      7.00 o 
   4  12   2        5.30        6.55      4.44 o 
   5  12   2      534.98      550.24      6.43 o 
   6  12   2        9.71       24.47      5.76 o 
   7  12   2     1283.21     1259.96      9.62 o 
   8  12   2     1846.90     1768.56     10.17 o 
   9  12   2     1866.14     1903.17     11.06 o 
  10  12   2      449.09      456.65      8.11 o 
  11  12   2        4.45        1.84      6.47 o 
  12  12   2       69.39       67.61      7.49 o 
  13  12   2      175.40      184.62      8.34 o 
  14  12   2     1176.46     1323.98     17.10 o 
  15  12   2      394.95      456.39     14.38 o 
  16  12   2      232.03      264.97     13.88 o 
  17  12   2       87.02       88.78     13.27 o 
  18  12   2       11.13        3.71     12.62 o 
   1  13   2       13.99       15.87      4.63 o 
   2  13   2      315.07      360.20      5.63 o 
   3  13   2      398.30      427.83      6.09 o 
   4  13   2      800.35      783.89      6.78 o 
   5  13   2      673.99      711.87     11.71 o 
   6  13   2      123.23      116.86      6.43 o 
   7  13   2       52.19       43.48      6.59 o 
   8  13   2      192.72      184.38      6.80 o 
   9  13   2      472.57      511.99      8.43 o 
  10  13   2     1226.03     1210.69     11.15 o 
  11  13   2      613.90      613.18      8.53 o 
  12  13   2      117.62      118.33      7.37 o 
  13  13   2        2.67       -1.66      9.43 o 
  14  13   2        6.24       -3.37     11.89 o 
  15  13   2      100.56      104.93     12.66 o 
  16  13   2       63.01       62.07     12.89 o 
  17  13   2       81.56       77.30     13.12 o 
  18  13   2      162.06      145.02     15.02 o 
   0  14   2        0.07        9.69      6.67 o 
   1  14   2        8.01        8.55      4.72 o 
   2  14   2       78.88       75.25      5.33 o 
   3  14   2     1350.22     1442.55      8.77 o 
   4  14   2      434.65      458.90      6.61 o 
   5  14   2     1533.30     1581.53     12.97 o 
   6  14   2     1806.32     1693.02     13.25 o 
   7  14   2      221.40      226.35      7.88 o 
   8  14   2       39.11       16.77      7.22 o 
   9  14   2        1.08       -1.61      7.23 o 
  10  14   2        0.01        8.36      7.56 o 
  11  14   2       80.25       87.08      7.60 o 
  12  14   2      142.43      134.27      7.98 o 
  13  14   2      306.15      299.79     12.87 o 
  14  14   2        2.34        3.45     11.80 o 
  15  14   2        0.64       -0.76     12.32 o 
  16  14   2       75.50       78.55     12.89 o 
  17  14   2       25.76       11.03     14.05 o 
   1  15   2      102.25      109.20      5.30 o 
   2  15   2      145.54      144.76      5.78 o 
   3  15   2       30.42       23.08      5.40 o 
   4  15   2      371.78      432.67      7.14 o 
   5  15   2      216.28      200.34      7.06 o 
   6  15   2     1160.29     1086.32     12.30 o 
   7  15   2      211.71      215.58      8.68 o 
   8  15   2       88.06       77.25      8.44 o 
   9  15   2       14.40       11.21      7.86 o 
  10  15   2      150.51      135.87      8.56 o 
  11  15   2       33.03       26.54      8.76 o 
  12  15   2       56.59       76.58     12.87 o 
  13  15   2       33.57       28.99     16.09 o 
  14  15   2      144.75      144.54     17.45 o 
  15  15   2      109.47       98.19     14.27 o 
  16  15   2       68.27       59.66     16.96 o 
  17  15   2        0.52       -4.37     16.24 o 
   0  16   2      389.08      331.60      8.84 o 
   1  16   2      223.24      205.63      6.22 o 
   2  16   2      129.76      119.08      6.10 o 
   3  16   2       55.23       49.95      6.04 o 
   4  16   2        6.24        1.54      6.20 o 
   5  16   2      287.55      267.76      8.07 o 
   6  16   2        0.05        3.97      7.81 o 
   7  16   2       16.89       21.61      8.16 o 
   8  16   2      264.09      251.57      8.97 o 
   9  16   2      618.44      639.97     11.88 o 
  10  16   2        2.92        4.15      9.48 o 
  11  16   2      321.05      308.56     14.27 o 
  12  16   2      235.96      270.83     17.52 o 
  13  16   2        0.55        1.73     16.45 o 
  14  16   2       57.87       64.95     17.01 o 
  15  16   2        0.02      -10.28     21.84 o 
  16  16   2       97.23       96.88     22.50 o 
   1  17   2        7.15       14.17      5.93 o 
   2  17   2      990.20     1031.10     11.40 o 
   3  17   2       87.96       89.59      6.85 o 
   4  17   2      438.71      450.90      8.19 o 
   5  17   2       88.01       77.19      7.66 o 
   6  17   2        0.75        3.51      8.22 o 
   7  17   2       49.27       42.74      8.51 o 
   8  17   2       69.75       77.24      9.45 o 
   9  17   2       87.72       91.42      9.98 o 
  10  17   2       59.34       72.79     11.92 o 
  11  17   2        1.14      -10.33     15.78 o 
  12  17   2      440.92      410.48     18.67 o 
  13  17   2        5.27       -7.74     16.78 o 
  14  17   2       25.83       22.74     21.76 o 
  15  17   2       26.56       45.50     22.93 o 
  16  17   2        1.58       12.33     21.72 o 
   0  18   2       10.25       19.91     10.24 o 
   1  18   2       39.16       36.01      6.77 o 
   2  18   2       64.68       51.87      6.51 o 
   3  18   2      533.32      569.82     12.14 o 
   4  18   2     1368.50     1385.16     14.06 o 
   5  18   2      218.43      209.43      8.51 o 
   6  18   2        7.20       10.84      8.47 o 
   7  18   2       70.86       74.96      9.58 o 
   8  18   2      298.68      304.86     11.08 o 
   9  18   2       43.98       35.53     11.17 o 
  10  18   2        5.30        6.08     16.12 o 
  11  18   2      599.68      603.45     19.70 o 
  12  18   2       43.55       27.30     16.74 o 
  13  18   2       12.43       -2.76     22.01 o 
  14  18   2       10.48       -6.36     22.34 o 
  15  18   2        1.72       -0.02     22.27 o 
   1  19   2      103.13      119.44      7.25 o 
   2  19   2       39.72       41.91      7.15 o 
   3  19   2        4.72        0.79      7.19 o 
   4  19   2      175.30      190.29      8.06 o 
   5  19   2      367.02      374.78      9.11 o 
   6  19   2      742.74      707.66     12.00 o 
   7  19   2       22.93       21.15      9.70 o 
   8  19   2       92.27       76.26     13.18 o 
   9  19   2       26.88       15.14     15.85 o 
  10  19   2        0.00      -11.73     16.20 o 
  11  19   2      100.07      112.21     17.27 o 
  12  19   2        0.10       -4.28     22.62 o 
  13  19   2       26.50       35.66     23.19 o 
  14  19   2       16.17       43.03     23.07 o 
   0  20   2       29.91       36.84     11.26 o 
   1  20   2      485.48      501.98     10.29 o 
   2  20   2      681.39      706.04     10.26 o 
   3  20   2       73.92       74.33      7.50 o 
   4  20   2        6.44        3.70      7.47 o 
   5  20   2        7.46       -0.26      8.80 o 
   6  20   2      273.92      261.08     10.74 o 
   7  20   2        6.57        4.68     15.10 o 
   8  20   2      700.02      792.75     20.28 o 
   9  20   2      288.18      332.92     18.21 o 
  10  20   2      471.64      481.60     19.67 o 
  11  20   2        1.30        7.34     22.59 o 
  12  20   2      117.37      129.11     23.27 o 
  13  20   2        2.08       -3.66     22.76 o 
  14  20   2        6.20       14.63     22.51 o 
   1  21   2      150.44      161.40      9.47 o 
   2  21   2      136.67      147.43      8.83 o 
   3  21   2       55.95       54.64      8.74 o 
   4  21   2      412.72      433.51     11.41 o 
   5  21   2        0.64        1.14     10.61 o 
   6  21   2        0.13       17.13     15.54 o 
   7  21   2      185.17      192.67     16.85 o 
   8  21   2      112.81      108.34     16.72 o 
   9  21   2       61.88       35.04     16.84 o 
  10  21   2       85.52       68.47     22.61 o 
  11  21   2       19.14       33.31     23.23 o 
  12  21   2      115.82      100.84     23.47 o 
  13  21   2        2.75       -2.89     23.02 o 
   0  22   2      341.89      376.92     20.21 o 
   1  22   2      787.17      808.14     16.41 o 
   2  22   2        1.73      -10.36     12.61 o 
   3  22   2       32.01       24.01     11.43 o 
   4  22   2      424.39      424.59     12.48 o 
   5  22   2      238.54      243.73     14.72 o 
   6  22   2      567.48      594.04     19.32 o 
   7  22   2       11.57       15.96     16.25 o 
   8  22   2       34.27       21.70     21.42 o 
   9  22   2        1.39       -2.80     21.72 o 
  10  22   2      306.82      284.67     32.03 o 
  11  22   2      151.37      151.48     26.47 o 
  12  22   2      187.36      213.86     24.35 o 
   1  23   2        4.51        6.51     14.70 o 
   2  23   2      126.98      111.25     13.55 o 
   3  23   2      166.92      176.74     14.15 o 
   4  23   2      100.37      103.00     12.48 o 
   5  23   2        6.14        3.74     13.85 o 
   6  23   2       29.13       24.14     16.42 o 
   7  23   2       19.10       14.20     21.42 o 
   8  23   2      289.93      250.95     23.76 o 
   9  23   2       33.38       11.77     22.47 o 
  10  23   2       23.19       33.03     24.43 o 
  11  23   2        3.27        4.24     22.62 o 
   0  24   2       18.65       32.08     27.14 o 
   1  24   2       87.74       81.51     19.75 o 
   2  24   2     1066.92     1098.37     30.27 o 
   3  24   2       66.33       75.71     14.03 o 
   4  24   2       80.57       92.83     16.46 o 
   5  24   2       15.82       13.60     16.26 o 
   6  24   2       28.12       23.51     20.74 o 
   7  24   2        1.97      -12.11     21.73 o 
   8  24   2       28.62       19.69     21.98 o 
   9  24   2       21.52       28.35     22.75 o 
  10  24   2      491.81      482.03     26.39 o 
   1  25   2      101.62      104.92     20.28 o 
   2  25   2       49.59       66.92     20.14 o 
   3  25   2        1.02       12.73     15.94 o 
   4  25   2      161.14      195.60     22.32 o 
   5  25   2        7.66       14.84     29.43 o 
   6  25   2       14.50        1.35     20.74 o 
   7  25   2        0.27        0.34     21.34 o 
   8  25   2       59.35       42.98     21.91 o 
   9  25   2        0.19       -1.31     21.75 o 
   0  26   2      370.76      366.82     32.19 o 
   1  26   2        0.77        3.86     19.76 o 
   2  26   2       57.32       54.72     20.27 o 
   3  26   2       25.88       24.39     29.78 o 
   4  26   2       80.36      111.61     24.34 o 
   5  26   2      156.18      162.13     31.20 o 
   6  26   2      223.67      201.22     32.90 o 
   7  26   2        0.09      -18.79     21.55 o 
   8  26   2       43.31       31.55     21.41 o 
   1  27   2        0.99       22.55     28.45 o 
   2  27   2        1.76       18.34     28.96 o 
   3  27   2       11.69        3.87     28.90 o 
   5  27   2       66.42       72.05     29.23 o 
   6  27   2       91.49       94.08     30.86 o 
   2  28   2        1.36       18.61     29.01 o 
   3  28   2       74.47       73.03     30.66 o 
   1   1   3    21800.34    24786.18     51.99 o 
   2   1   3     4973.58     5061.90     32.81 o 
   3   1   3     8894.50     9021.83     35.96 o 
   4   1   3     3167.72     3480.83     20.16 o 
   5   1   3     2535.94     2839.88     17.01 o 
   6   1   3     8687.92     8962.19     43.01 o 
   7   1   3       58.55       85.12      3.73 o 
   8   1   3      108.92      114.91      3.72 o 
   9   1   3     1270.62     1348.26      8.04 o 
  10   1   3     2028.03     2015.81     12.29 o 
  11   1   3      154.21      125.39      5.91 o 
  12   1   3      939.13      934.27      9.40 o 
  13   1   3        4.55       -4.17      7.43 o 
  14   1   3      265.06      201.61      8.66 o 
  15   1   3        6.49        7.62      8.12 o 
  16   1   3      200.10      207.92     10.44 o 
  17   1   3        6.33       14.94     10.91 o 
  18   1   3        0.64      -11.09     11.09 o 
  19   1   3        3.23       16.16     10.55 o 
  20   1   3       75.06       60.67     10.61 o 
   0   2   3     7068.02     7455.23    112.22 o 
   1   2   3    36615.38    41244.42    213.34 o 
   2   2   3     6566.29     7037.94     27.95 o 
   3   2   3      673.13      675.73      4.92 o 
   4   2   3     7682.26     8374.47     37.91 o 
   5   2   3       38.22       30.54      3.19 o 
   6   2   3     4411.88     5216.39     40.27 o 
   7   2   3     1218.93     1490.64      9.00 o 
   8   2   3      909.61      946.15      7.58 o 
   9   2   3      511.75      479.19      6.78 o 
  10   2   3     2938.91     2986.86     15.26 o 
  11   2   3      659.54      602.96      7.51 o 
  12   2   3      447.74      439.82      7.53 o 
  13   2   3      110.87      119.13      7.50 o 
  14   2   3      274.73      263.77      8.52 o 
  15   2   3       51.00       41.71      7.73 o 
  16   2   3        4.46       -4.64      9.24 o 
  17   2   3      633.96      686.61     14.35 o 
  18   2   3       32.80       24.99     11.15 o 
  19   2   3       92.47      116.75     10.82 o 
  20   2   3       58.96       72.11     10.64 o 
   1   3   3      227.47      254.50      4.02 o 
   2   3   3    26828.13    30279.21     67.58 o 
   3   3   3      272.47      226.97      3.61 o 
   4   3   3     5252.33     5691.41     30.50 o 
   5   3   3     5044.27     5545.33     24.48 o 
   6   3   3      302.04      294.72      3.81 o 
   7   3   3        7.29       26.21      3.65 o 
   8   3   3       82.08      113.67      4.26 o 
   9   3   3       71.49       75.43      4.63 o 
  10   3   3     3085.43     2973.77     13.95 o 
  11   3   3       34.62       14.36      5.31 o 
  12   3   3      140.41      106.45      6.27 o 
  13   3   3        4.63        3.17      6.22 o 
  14   3   3      217.17      179.05      7.77 o 
  15   3   3       22.30       23.10      8.18 o 
  16   3   3      223.74      261.57     10.83 o 
  17   3   3       28.85       50.96     11.58 o 
  18   3   3      253.41      286.87     12.81 o 
  19   3   3       15.94       32.81     11.15 o 
  20   3   3        2.51       18.52     11.24 o 
   0   4   3    77704.75    88877.68    553.39 o 
   1   4   3       47.37       77.27      3.43 o 
   2   4   3    45495.29    50781.92    208.69 o 
   3   4   3    25433.48    29094.11    136.74 o 
   4   4   3     5277.99     5941.93     20.33 o 
   5   4   3     6657.33     6911.38     33.58 o 
   6   4   3     1440.22     1593.26     13.78 o 
   7   4   3     2512.33     2628.41     18.67 o 
   8   4   3        9.58       22.30      3.90 o 
   9   4   3      277.94      278.87      5.10 o 
  10   4   3    10194.73    10083.07     50.91 o 
  11   4   3      931.81      917.85      9.65 o 
  12   4   3      918.99      869.09      9.51 o 
  13   4   3        0.34        5.12      6.26 o 
  14   4   3       69.12       67.21      7.25 o 
  15   4   3        7.99        2.40      8.62 o 
  16   4   3      105.98      107.20     10.25 o 
  17   4   3       46.22       43.85     10.44 o 
  18   4   3      198.45      205.02     15.58 o 
  19   4   3      116.60      132.37     15.78 o 
  20   4   3       91.84       91.27     32.12 o 
   1   5   3    14303.20    15163.86     43.53 o 
   2   5   3      426.71      433.03      7.16 o 
   3   5   3        1.57       17.12      2.49 o 
   4   5   3      114.59       91.52      2.93 o 
   5   5   3     2964.37     3334.67     13.47 o 
   6   5   3     3772.97     3790.13     17.73 o 
   7   5   3     3229.55     3433.73     16.38 o 
   8   5   3      427.98      503.44      5.07 o 
   9   5   3      120.22      119.57      5.04 o 
  10   5   3      445.77      431.00      6.12 o 
  11   5   3      785.33      785.82      6.89 o 
  12   5   3      110.59       65.61      6.05 o 
  13   5   3      291.24      295.91      7.71 o 
  14   5   3      244.56      227.53      8.05 o 
  15   5   3        0.06        4.55      8.47 o 
  16   5   3      343.09      335.34     12.04 o 
  17   5   3      103.24       97.81     13.12 o 
  18   5   3        2.29        3.17     15.00 o 
  19   5   3      304.15      326.52     22.93 o 
   0   6   3      101.43      170.11      7.50 o 
   1   6   3       50.57       41.47      3.30 o 
   2   6   3     1879.89     1911.57      8.54 o 
   3   6   3      840.42      820.98      7.69 o 
   4   6   3        9.17       18.43      3.11 o 
   5   6   3     4212.88     4555.51     28.54 o 
   6   6   3      122.94      107.49      3.48 o 
   7   6   3      378.84      446.88      4.90 o 
   8   6   3     2727.20     2730.98      8.32 o 
   9   6   3      287.17      308.39      5.53 o 
  10   6   3      631.36      553.14      6.60 o 
  11   6   3      392.35      357.96      6.55 o 
  12   6   3        6.30        1.47      5.67 o 
  13   6   3      436.43      436.49      8.84 o 
  14   6   3      232.23      237.03      9.66 o 
  15   6   3       37.17       28.40      9.43 o 
  16   6   3       26.37       17.46     12.31 o 
  17   6   3        1.82      -11.51     12.66 o 
  18   6   3        1.91        0.73     12.86 o 
  19   6   3        6.21       18.14     17.59 o 
   1   7   3    10032.71    10707.25     50.98 o 
   2   7   3     6829.25     7058.12     53.37 o 
   3   7   3       34.07       27.25      3.16 o 
   4   7   3      178.58      137.34      4.33 o 
   5   7   3     2789.02     2954.64     15.69 o 
   6   7   3     1233.20     1386.68      6.45 o 
   7   7   3     1600.16     1757.65      7.80 o 
   8   7   3      253.03      282.19      5.10 o 
   9   7   3      450.33      369.26      5.95 o 
  10   7   3       19.83       18.89      6.46 o 
  11   7   3      202.61      215.35      7.25 o 
  12   7   3      338.18      310.54      7.98 o 
  13   7   3       97.06      101.18      8.05 o 
  14   7   3      212.06      229.38      9.69 o 
  15   7   3        2.81       -2.56     10.49 o 
  16   7   3       73.51       56.58     11.26 o 
  17   7   3       42.46       23.66     12.84 o 
  18   7   3       38.70       45.99     14.78 o 
  19   7   3       45.41       43.54     17.68 o 
   0   8   3    12155.97    12337.91     66.32 o 
   1   8   3     6196.76     6911.26     38.81 o 
   2   8   3      359.40      433.53      5.45 o 
   3   8   3      149.76      134.20      4.27 o 
   4   8   3      600.15      664.40      6.05 o 
   5   8   3      326.39      403.73      4.85 o 
   6   8   3     1507.74     1684.78      8.70 o 
   7   8   3     2724.56     2676.10     11.23 o 
   8   8   3      282.75      291.78      6.28 o 
   9   8   3        7.71        2.86      5.87 o 
  10   8   3        0.17       -2.16      6.61 o 
  11   8   3        5.55       10.75      6.77 o 
  12   8   3      238.32      201.29      7.71 o 
  13   8   3      344.60      343.22      8.67 o 
  14   8   3       12.62        3.39      9.06 o 
  15   8   3        0.52        3.11     10.60 o 
  16   8   3      581.66      640.80     15.11 o 
  17   8   3      396.43      395.90     16.70 o 
  18   8   3       51.97       60.28     15.00 o 
  19   8   3        3.55        8.56     14.55 o 
   1   9   3      760.40      814.39      6.11 o 
   2   9   3      685.15      704.83      8.37 o 
   3   9   3      782.32      896.28      5.85 o 
   4   9   3      393.66      411.42      5.09 o 
   5   9   3      395.60      386.37      5.28 o 
   6   9   3      237.34      233.35      4.96 o 
   7   9   3      119.38      113.22      5.12 o 
   8   9   3     2358.88     2422.92     14.10 o 
   9   9   3       66.14       71.25      5.93 o 
  10   9   3      209.45      209.51      6.68 o 
  11   9   3        4.03        1.64      6.71 o 
  12   9   3       24.26       23.12      6.99 o 
  13   9   3      101.03      107.37      7.74 o 
  14   9   3      267.48      260.40      9.29 o 
  15   9   3      114.68      104.68     11.16 o 
  16   9   3      431.69      458.31     14.73 o 
  17   9   3      108.67       93.04     12.84 o 
  18   9   3       64.98       82.70     15.23 o 
  19   9   3      116.75      130.13     15.23 o 
   0  10   3     3540.19     4023.65     23.10 o 
   1  10   3      744.05      684.74      5.35 o 
   2  10   3      459.14      498.12      5.72 o 
   3  10   3     1699.01     1921.12     13.33 o 
   4  10   3     1863.55     2013.58     13.57 o 
   5  10   3     1267.71     1380.92      6.91 o 
   6  10   3     4890.15     5021.32     22.08 o 
   7  10   3      678.58      753.04      8.73 o 
   8  10   3      413.86      384.78      7.64 o 
   9  10   3      660.71      683.16     10.12 o 
  10  10   3      103.82       83.47      6.33 o 
  11  10   3      111.04      105.35      6.67 o 
  12  10   3      181.20      158.57      7.57 o 
  13  10   3        0.26       -3.33      7.54 o 
  14  10   3       50.69       47.65      8.93 o 
  15  10   3      179.42      206.20     13.16 o 
  16  10   3       79.56       71.73     12.90 o 
  17  10   3        2.89        1.09     12.73 o 
  18  10   3        4.06        8.41     14.69 o 
  19  10   3        0.60      -10.64     19.80 o 
   1  11   3      312.46      317.21      4.80 o 
   2  11   3     1237.35     1352.58      6.71 o 
   3  11   3       25.15       27.01      3.93 o 
   4  11   3      641.92      680.39      7.45 o 
   5  11   3      359.11      356.85      5.52 o 
   6  11   3     4621.93     4760.36     21.99 o 
   7  11   3      241.04      285.28      6.07 o 
   8  11   3      413.71      424.09      6.69 o 
   9  11   3        8.68        1.35      5.86 o 
  10  11   3        0.26        3.78      6.29 o 
  11  11   3      615.56      558.81      8.00 o 
  12  11   3      131.92      124.63      7.46 o 
  13  11   3       22.80       20.19      7.71 o 
  14  11   3       22.54       10.23      9.53 o 
  15  11   3        1.36        2.05     12.24 o 
  16  11   3       22.82       25.53     12.85 o 
  17  11   3       33.51       42.00     12.98 o 
  18  11   3       15.58       24.03     14.69 o 
   0  12   3       58.59       46.56      5.81 o 
   1  12   3      295.63      262.54      4.79 o 
   2  12   3        3.40        5.94      4.04 o 
   3  12   3     1224.64     1379.88      8.50 o 
   4  12   3      950.59      835.38      6.55 o 
   5  12   3        0.18        1.07      5.28 o 
   6  12   3      239.53      278.08      6.00 o 
   7  12   3      221.92      204.86      5.83 o 
   8  12   3      847.46      904.90      8.08 o 
   9  12   3       97.32       97.90      6.38 o 
  10  12   3        2.08        1.15      6.39 o 
  11  12   3        3.18        3.15      6.49 o 
  12  12   3        0.11       -0.32      7.32 o 
  13  12   3      304.78      307.55      9.35 o 
  14  12   3       12.60       13.30     11.85 o 
  15  12   3       27.17       19.30     12.48 o 
  16  12   3       12.62       22.62     12.59 o 
  17  12   3       29.71       27.30     12.96 o 
  18  12   3        0.19        2.28     12.48 o 
   1  13   3      450.14      469.84      5.77 o 
   2  13   3      402.54      394.13      5.88 o 
   3  13   3       15.58       22.46      5.05 o 
   4  13   3      130.22      134.07      5.25 o 
   5  13   3      307.52      338.57      7.96 o 
   6  13   3      391.99      377.65      7.74 o 
   7  13   3       49.05       32.03      6.50 o 
   8  13   3       85.53       62.12      6.43 o 
   9  13   3        2.58        2.59      6.18 o 
  10  13   3       32.14       18.73      6.38 o 
  11  13   3       70.87       64.61      7.26 o 
  12  13   3       82.97       64.66      7.63 o 
  13  13   3       88.65       86.98      9.75 o 
  14  13   3      151.90      131.06     12.46 o 
  15  13   3       78.31       64.08     12.59 o 
  16  13   3        0.26       -7.87     12.58 o 
  17  13   3      159.23      143.00     13.59 o 
  18  13   3      287.39      286.30     17.99 o 
   0  14   3      908.62      928.07     12.20 o 
   1  14   3      124.89      130.48      5.02 o 
   2  14   3      211.25      205.21      5.72 o 
   3  14   3       38.87       26.41      5.21 o 
   4  14   3        0.20       -0.90      5.19 o 
   5  14   3      438.86      405.48      7.89 o 
   6  14   3       96.97       84.84      7.06 o 
   7  14   3       67.69       62.27      7.28 o 
   8  14   3     1269.40     1306.95     10.99 o 
   9  14   3       94.08       93.46      7.80 o 
  10  14   3       45.67       40.82      8.25 o 
  11  14   3       38.13       41.58      8.04 o 
  12  14   3      306.10      310.84      8.67 o 
  13  14   3      109.16      117.88     12.07 o 
  14  14   3       13.84        4.05     11.75 o 
  15  14   3       33.03       33.61     12.17 o 
  16  14   3       68.19       76.26     12.87 o 
  17  14   3      153.20      149.42     13.43 o 
   1  15   3        0.46        5.90      5.28 o 
   2  15   3     1306.27     1372.10      8.49 o 
   3  15   3      110.25       94.60      5.61 o 
   4  15   3     1853.68     1869.53      9.77 o 
   5  15   3      330.83      321.73      9.13 o 
   6  15   3        1.72        4.94      7.51 o 
   7  15   3      791.11      740.44     10.34 o 
   8  15   3      764.44      762.02     13.44 o 
   9  15   3      390.30      418.92     10.60 o 
  10  15   3      801.67      835.19     13.50 o 
  11  15   3      374.25      324.40     10.55 o 
  12  15   3       63.72       68.04     11.91 o 
  13  15   3      261.80      258.07     18.00 o 
  14  15   3        0.11       -5.84     13.49 o 
  15  15   3      150.49      133.26     14.85 o 
  16  15   3       38.99       23.13     14.30 o 
  17  15   3        3.66        8.83     16.71 o 
   0  16   3      493.39      510.59     11.56 o 
   1  16   3      696.36      657.93      7.40 o 
   2  16   3      162.26      157.01      6.20 o 
   3  16   3        0.04       -1.78      5.67 o 
   4  16   3        1.85        4.69      6.23 o 
   5  16   3      174.17      178.51      7.35 o 
   6  16   3       69.96       63.24      8.10 o 
   7  16   3      295.74      290.30     10.23 o 
   8  16   3      423.12      478.47     11.44 o 
   9  16   3      134.48      120.21      9.86 o 
  10  16   3      612.32      606.20     12.20 o 
  11  16   3      889.91      915.62     21.44 o 
  12  16   3      949.87      957.84     21.49 o 
  13  16   3       41.49       44.55     16.98 o 
  14  16   3        3.39        8.67     17.02 o 
  15  16   3      220.07      249.39     18.86 o 
  16  16   3        4.91      -17.01     22.09 o 
   1  17   3      409.40      385.20      7.51 o 
   2  17   3      293.84      283.89      6.94 o 
   3  17   3      223.54      235.71      6.95 o 
   4  17   3      290.14      305.18      7.80 o 
   5  17   3        0.56       -0.13      7.58 o 
   6  17   3        2.44        8.50      9.29 o 
   7  17   3      136.78      130.61     10.12 o 
   8  17   3      218.66      229.20     10.67 o 
   9  17   3        0.47       -2.73      9.62 o 
  10  17   3      193.76      201.29     13.75 o 
  11  17   3       99.72      103.22     16.72 o 
  12  17   3       29.52       29.01     16.70 o 
  13  17   3      242.76      223.92     18.24 o 
  14  17   3       71.46       52.94     17.19 o 
  15  17   3        4.04       -0.05     22.18 o 
  16  17   3      108.77      120.25     22.63 o 
   0  18   3     3681.67     3882.64     41.74 o 
   1  18   3      472.60      488.93      8.08 o 
   2  18   3       20.58       14.58      6.38 o 
   3  18   3      815.49      793.39     10.79 o 
   4  18   3        0.42        1.19      7.15 o 
   5  18   3        0.13       -7.49      8.36 o 
   6  18   3       13.41       30.65      9.64 o 
   7  18   3       31.43       40.81      9.87 o 
   8  18   3      313.58      312.60     11.09 o 
   9  18   3        0.01       10.06     12.78 o 
  10  18   3      115.60      107.58     16.49 o 
  11  18   3       71.68       63.61     17.01 o 
  12  18   3        5.83       15.76     16.65 o 
  13  18   3       21.84       33.48     17.24 o 
  14  18   3       70.16       81.27     23.41 o 
  15  18   3      108.55      133.72     23.42 o 
   1  19   3      378.03      376.13      8.63 o 
   2  19   3      429.17      411.12      7.96 o 
   3  19   3       56.52       62.85      7.36 o 
   4  19   3       20.74       15.18      8.12 o 
   5  19   3      145.94      135.74      9.42 o 
   6  19   3        0.08        6.88      9.84 o 
   7  19   3      322.39      290.52     10.75 o 
   8  19   3       49.19       35.78     12.82 o 
   9  19   3        1.03      -12.16     15.75 o 
  10  19   3      309.60      271.52     18.02 o 
  11  19   3      108.18       78.91     17.16 o 
  12  19   3       62.49       64.57     17.47 o 
  13  19   3      116.85      108.96     23.32 o 
  14  19   3       97.45       80.88     23.54 o 
   0  20   3        0.29       -6.00     11.15 o 
   1  20   3     2171.13     2224.55     13.90 o 
   2  20   3        2.81        2.72      7.90 o 
   3  20   3      767.70      751.27     10.76 o 
   4  20   3       69.27       58.55      8.57 o 
   5  20   3      456.36      479.29     11.30 o 
   6  20   3       72.73       66.40      9.90 o 
   7  20   3      145.46      145.52     15.95 o 
   8  20   3       26.35       11.96     15.60 o 
   9  20   3        0.00        5.03     16.38 o 
  10  20   3       46.09       41.71     17.02 o 
  11  20   3       31.75       37.56     17.42 o 
  12  20   3        7.24       18.33     22.88 o 
  13  20   3        5.68       -5.79     23.12 o 
  14  20   3      287.12      266.72     25.01 o 
   1  21   3      361.53      368.62     11.03 o 
   2  21   3      648.41      628.19     13.78 o 
   3  21   3      266.68      255.37      9.45 o 
   4  21   3      135.40      142.17      8.77 o 
   5  21   3        5.79       10.09     10.91 o 
   6  21   3        0.41       -7.50     15.44 o 
   7  21   3       10.28       -4.20     16.00 o 
   8  21   3       47.12       39.80     16.48 o 
   9  21   3       52.72       55.96     17.01 o 
  10  21   3       30.70       27.31     17.42 o 
  11  21   3      146.70      189.15     23.95 o 
  12  21   3        0.03       22.74     22.56 o 
  13  21   3       27.01       27.76     23.04 o 
   0  22   3      355.48      385.54     23.60 o 
   1  22   3       69.43       70.66     13.04 o 
   2  22   3       59.37       46.01     12.99 o 
   3  22   3       16.35        9.47     12.68 o 
   4  22   3      685.98      732.77     17.06 o 
   5  22   3        0.13        2.33     13.56 o 
   6  22   3      667.29      694.75     19.89 o 
   7  22   3       38.44       22.51     16.40 o 
   8  22   3      154.93      165.43     17.68 o 
   9  22   3       59.66       42.91     17.12 o 
  10  22   3       22.59       34.72     25.88 o 
  11  22   3      265.37      297.97     25.59 o 
  12  22   3        0.45       11.17     22.10 o 
   1  23   3       14.77        7.09     15.41 o 
   2  23   3       11.14       -0.45     13.11 o 
   3  23   3       41.65       37.26     13.69 o 
   4  23   3       56.09       62.92     14.02 o 
   5  23   3        0.02       10.61     14.06 o 
   6  23   3        0.48        7.45     16.20 o 
   7  23   3        3.86       11.21     16.70 o 
   8  23   3        8.74       24.03     16.89 o 
   9  23   3       94.24       93.76     22.63 o 
  10  23   3        7.14       22.68     22.94 o 
  11  23   3        1.25       -8.19     22.73 o 
   0  24   3      472.53      446.77     32.06 o 
   1  24   3      568.51      546.76     44.55 o 
   2  24   3       40.59       32.80     15.66 o 
   3  24   3      468.61      477.13     18.95 o 
   4  24   3      331.37      313.19     18.21 o 
   5  24   3       32.09       31.57     16.09 o 
   6  24   3       15.08       20.18     16.92 o 
   7  24   3       44.86       34.83     21.25 o 
   8  24   3       31.66       21.37     22.03 o 
   9  24   3      164.39      204.00     24.10 o 
  10  24   3       14.51       23.60     22.85 o 
   1  25   3       55.60       51.38     20.22 o 
   2  25   3        5.93        2.88     20.01 o 
   3  25   3       11.29       27.38     16.44 o 
   4  25   3      768.54      834.61     21.66 o 
   5  25   3       35.58       38.92     20.34 o 
   6  25   3        4.62        2.34     20.66 o 
   7  25   3       17.93        8.07     21.38 o 
   8  25   3       14.78       14.46     21.77 o 
   9  25   3        0.68        5.63     21.78 o 
   0  26   3        0.04       12.25     29.09 o 
   1  26   3       70.20       46.88     20.52 o 
   2  26   3        2.41        1.91     20.21 o 
   3  26   3      430.58      480.09     24.44 o 
   4  26   3      135.67      130.75     21.57 o 
   5  26   3        3.82        5.98     28.35 o 
   6  26   3       15.05       18.51     29.83 o 
   7  26   3       71.50       61.97     21.13 o 
   8  26   3      336.06      399.86     24.23 o 
   1  27   3       24.62       27.94     20.61 o 
   2  27   3       39.50       45.93     20.80 o 
   3  27   3       43.34       13.60     30.43 o 
   5  27   3       53.70       70.44     30.49 o 
   6  27   3      109.52      109.09     29.65 o 
   0  28   3       17.40       16.44     29.02 o 
   1  28   3       50.82       70.83     28.94 o 
   2  28   3       97.74       72.63     30.49 o 
   3  28   3        1.70       38.93     29.63 o 
   0   0   4   126069.03   132831.33    402.18 o 
   1   0   4    98605.93   107608.74    964.95 o 
   2   0   4    10126.63    10338.44     49.41 o 
   3   0   4    32031.03    38076.33    226.18 o 
   4   0   4     4012.36     3890.73     15.00 o 
   5   0   4      196.98      212.52      6.67 o 
   6   0   4      454.51      432.19      8.41 o 
   7   0   4      292.23      443.81     11.25 o 
   8   0   4        0.16        1.92      5.27 o 
   9   0   4      332.78      280.38      7.54 o 
  10   0   4     2215.95     2240.40     21.11 o 
  11   0   4     6262.33     5999.68     48.46 o 
  12   0   4     5767.37     5430.87     60.78 o 
  13   0   4      973.55      971.10     23.45 o 
  14   0   4      393.20      375.91     14.24 o 
  15   0   4      632.79      715.23     19.05 o 
  16   0   4       34.15       34.52     14.09 o 
  17   0   4      511.18      523.90     19.64 o 
  18   0   4      171.59      162.68     15.64 o 
  19   0   4      340.69      317.45     16.64 o 
  20   0   4      521.15      557.88     18.97 o 
   1   1   4      724.17      956.19      5.78 o 
   2   1   4    12502.96    14017.73     71.15 o 
   3   1   4      110.68      153.94      3.99 o 
   4   1   4       31.03        5.30      3.64 o 
   5   1   4     2549.56     2848.19     17.90 o 
   6   1   4       89.58       94.64      3.93 o 
   7   1   4    14587.35    16126.86     70.70 o 
   8   1   4      300.61      282.30      4.51 o 
   9   1   4      411.28      359.33      5.79 o 
  10   1   4      182.91      188.75      5.35 o 
  11   1   4     3625.86     3405.14     23.57 o 
  12   1   4      366.88      298.62      8.25 o 
  13   1   4      167.31      119.90      7.97 o 
  14   1   4      126.95      111.99      7.86 o 
  15   1   4      416.07      421.63      9.65 o 
  16   1   4      833.33      877.89     13.23 o 
  17   1   4      181.70      204.78     12.94 o 
  18   1   4       44.11       55.33     11.29 o 
  19   1   4      103.13      117.20     10.93 o 
  20   1   4        1.85       -0.05     10.38 o 
   0   2   4     7015.33     6837.19     55.44 o 
   1   2   4      939.70      930.99      9.94 o 
   2   2   4      155.62      170.50      4.34 o 
   3   2   4     1706.38     1855.51     10.85 o 
   4   2   4       56.28       57.84      3.50 o 
   5   2   4    15377.68    17478.91     68.90 o 
   6   2   4      245.76      263.02      4.23 o 
   7   2   4      691.59      816.03      5.66 o 
   8   2   4       48.63       52.61      3.84 o 
   9   2   4     3630.88     3770.77     13.83 o 
  10   2   4       54.95       51.72      5.34 o 
  11   2   4      192.72      189.87      6.10 o 
  12   2   4      318.57      275.80      7.14 o 
  13   2   4       11.61       15.60      7.20 o 
  14   2   4      280.62      263.03      8.55 o 
  15   2   4      195.14      190.19      8.33 o 
  16   2   4      231.86      231.20     10.20 o 
  17   2   4        8.46        7.72     11.39 o 
  18   2   4      169.86      171.40     11.83 o 
  19   2   4       57.38       47.81     11.38 o 
  20   2   4       13.98       13.92     10.32 o 
   1   3   4     9481.74    10097.64     46.92 o 
   2   3   4    27304.57    30775.10     90.35 o 
   3   3   4    13939.13    15611.49     71.59 o 
   4   3   4      772.26      879.97      8.52 o 
   5   3   4     1049.94     1102.14      8.06 o 
   6   3   4      846.16      832.51      6.39 o 
   7   3   4        1.24       -0.09      3.79 o 
   8   3   4      271.30      305.08      4.73 o 
   9   3   4      679.84      615.26      6.08 o 
  10   3   4     1236.05     1118.15      7.79 o 
  11   3   4       14.97       27.11      5.40 o 
  12   3   4      862.27      848.44      8.16 o 
  13   3   4       60.36       72.38      6.85 o 
  14   3   4      177.39      169.95      7.74 o 
  15   3   4       99.61       98.95      8.39 o 
  16   3   4        0.99       10.72      9.80 o 
  17   3   4      276.61      299.70     11.55 o 
  18   3   4      209.00      201.96     12.65 o 
  19   3   4       13.49       10.79     11.13 o 
  20   3   4      333.80      363.66     17.06 o 
   0   4   4    82079.09    95071.82    623.66 o 
   1   4   4      393.28      521.13      4.39 o 
   2   4   4    30060.29    35171.25    116.57 o 
   3   4   4     1688.96     1775.79     12.74 o 
   4   4   4     3396.71     3624.14     21.65 o 
   5   4   4      924.84     1089.36      7.73 o 
   6   4   4       29.84       39.42      2.89 o 
   7   4   4     1907.62     1867.58     10.39 o 
   8   4   4      361.19      304.74      4.75 o 
   9   4   4       99.90       90.67      4.70 o 
  10   4   4      231.80      223.03      5.55 o 
  11   4   4     3221.49     3141.82     14.44 o 
  12   4   4      326.90      337.83      7.00 o 
  13   4   4        0.77       11.77      6.44 o 
  14   4   4       14.00       12.98      7.52 o 
  15   4   4       26.33       19.44      8.56 o 
  16   4   4        1.28       11.90      9.92 o 
  17   4   4        0.91        0.60     10.30 o 
  18   4   4      160.25      153.63     13.66 o 
  19   4   4      156.57      143.78     18.82 o 
   1   5   4     3157.01     3277.05     18.47 o 
   2   5   4      870.27      871.61      8.91 o 
   3   5   4      648.74      733.08      7.93 o 
   4   5   4     2473.14     2736.10     13.31 o 
   5   5   4     1715.58     1874.18     14.50 o 
   6   5   4     5051.60     5287.64     29.92 o 
   7   5   4        6.57       11.44      4.04 o 
   8   5   4        3.57        3.40      4.00 o 
   9   5   4      565.08      553.52      6.37 o 
  10   5   4     1205.74     1091.49      8.84 o 
  11   5   4      562.84      536.07      6.65 o 
  12   5   4        0.03        2.30      5.74 o 
  13   5   4       16.37       16.98      6.53 o 
  14   5   4       24.28       12.49      7.41 o 
  15   5   4      270.50      298.05      9.65 o 
  16   5   4        0.51        0.43     10.83 o 
  17   5   4       66.12       82.40     13.10 o 
  18   5   4       92.62       71.00     15.01 o 
  19   5   4        3.52       -4.18     17.88 o 
   0   6   4     1819.52     1943.77     14.57 o 
   1   6   4    23185.69    24486.76     84.84 o 
   2   6   4     1330.36     1565.01      7.26 o 
   3   6   4     8805.37     9089.60     47.32 o 
   4   6   4      110.82      126.50      3.26 o 
   5   6   4    12290.37    14067.16     73.48 o 
   6   6   4     1296.20     1307.08      9.20 o 
   7   6   4       41.25       36.85      3.99 o 
   8   6   4     4410.75     4316.33     22.76 o 
   9   6   4      697.66      721.90      6.97 o 
  10   6   4     1113.28      996.65     10.29 o 
  11   6   4       48.74       52.85      5.42 o 
  12   6   4      110.17       96.44      6.36 o 
  13   6   4      836.48      892.72     10.27 o 
  14   6   4       54.57       55.93      8.13 o 
  15   6   4       55.61       53.83     11.77 o 
  16   6   4        8.79        4.18     12.31 o 
  17   6   4      121.60      117.49     13.31 o 
  18   6   4        0.42        6.95     14.73 o 
  19   6   4       83.39       87.54     18.27 o 
   1   7   4      855.46      841.87      9.21 o 
   2   7   4     2907.17     3158.72     23.75 o 
   3   7   4     7312.75     8271.81     31.23 o 
   4   7   4    20441.77    23631.28    139.61 o 
   5   7   4      481.88      438.47      4.60 o 
   6   7   4        3.20        7.56      3.64 o 
   7   7   4      758.76      692.36      5.87 o 
   8   7   4      241.64      234.79      5.09 o 
   9   7   4       47.10       33.07      5.05 o 
  10   7   4      106.18      106.57      6.76 o 
  11   7   4      142.95      119.23      7.01 o 
  12   7   4        2.85        6.22      6.88 o 
  13   7   4       15.98       10.28      7.78 o 
  14   7   4       66.96       63.68      9.19 o 
  15   7   4      377.24      406.58     11.93 o 
  16   7   4      138.03      105.03     12.85 o 
  17   7   4      146.77      129.53     15.21 o 
  18   7   4       38.86       39.51     15.02 o 
  19   7   4        0.17       -0.51     17.68 o 
   0   8   4    12109.21    13263.81     25.47 o 
   1   8   4      170.54      225.96      4.40 o 
   2   8   4     9252.56    10108.48     68.22 o 
   3   8   4        2.00        6.91      3.82 o 
   4   8   4     1342.53     1546.81     10.85 o 
   5   8   4       26.46       25.05      3.61 o 
   6   8   4     1542.05     1621.89      9.29 o 
   7   8   4     1296.29     1256.97      8.47 o 
   8   8   4     2261.75     2197.42      9.66 o 
   9   8   4      113.26       71.04      5.76 o 
  10   8   4      162.28      169.29      7.15 o 
  11   8   4      623.37      607.55      9.08 o 
  12   8   4       35.80       38.33      7.20 o 
  13   8   4       56.92       38.52      7.56 o 
  14   8   4      210.09      204.78      9.95 o 
  15   8   4      334.79      333.08     11.92 o 
  16   8   4        2.22       -5.96     12.55 o 
  17   8   4      463.99      429.15     17.08 o 
  18   8   4        5.71       11.19     14.69 o 
  19   8   4        5.93       10.97     14.77 o 
   1   9   4       65.48       49.05      4.03 o 
   2   9   4     2564.77     2725.41     16.59 o 
   3   9   4      380.11      444.20      4.88 o 
   4   9   4     2277.00     2380.26     12.80 o 
   5   9   4     1066.51     1048.45      8.99 o 
   6   9   4      589.40      632.62      5.88 o 
   7   9   4       62.24       30.14      4.92 o 
   8   9   4      167.28      148.47      5.99 o 
   9   9   4       67.07       48.85      5.79 o 
  10   9   4      200.65      205.15      6.74 o 
  11   9   4        7.44       -0.80      7.00 o 
  12   9   4      290.61      325.08      8.04 o 
  13   9   4        6.62       14.49      7.34 o 
  14   9   4       35.81       38.45      8.39 o 
  15   9   4       21.92       15.58     12.08 o 
  16   9   4       37.65       37.95     12.74 o 
  17   9   4       30.51       31.15     14.64 o 
  18   9   4       33.26       19.82     15.04 o 
  19   9   4       74.62       99.60     15.42 o 
   0  10   4      701.91      910.06      9.34 o 
   1  10   4     6348.29     6824.41     37.51 o 
   2  10   4     6187.83     6529.08     30.36 o 
   3  10   4     1467.63     1417.20      7.11 o 
   4  10   4      166.60      179.63      5.24 o 
   5  10   4     1434.55     1562.67     10.26 o 
   6  10   4      224.22      287.82      5.53 o 
   7  10   4      938.33      951.44      8.42 o 
   8  10   4     4878.87     4877.51     27.38 o 
   9  10   4      945.91      950.25      9.57 o 
  10  10   4      442.82      349.16      7.21 o 
  11  10   4      445.98      427.64      8.56 o 
  12  10   4      133.87      123.15      7.55 o 
  13  10   4      646.75      651.19     10.47 o 
  14  10   4       45.20       38.04     10.09 o 
  15  10   4      512.51      470.25     14.41 o 
  16  10   4      210.01      185.16     13.49 o 
  17  10   4       56.84       36.91     12.84 o 
  18  10   4      235.18      267.72     16.20 o 
   1  11   4      754.82      715.66      7.92 o 
   2  11   4     2966.17     3129.93     14.88 o 
   3  11   4      225.89      259.45      4.60 o 
   4  11   4      226.95      176.84      5.08 o 
   5  11   4     1121.54     1218.25      7.83 o 
   6  11   4      245.94      287.96      5.65 o 
   7  11   4     9456.72     9368.50     46.54 o 
   8  11   4       11.54        8.21      5.51 o 
   9  11   4      148.26      120.04      6.24 o 
  10  11   4     1664.56     1691.49     11.40 o 
  11  11   4      489.33      488.33      8.70 o 
  12  11   4       43.02       58.38      7.82 o 
  13  11   4      326.24      304.24      9.18 o 
  14  11   4      158.55      136.32     10.10 o 
  15  11   4      305.42      325.71     13.69 o 
  16  11   4      141.66      135.20     13.35 o 
  17  11   4       13.33       18.22     12.89 o 
  18  11   4      190.95      187.11     15.72 o 
   0  12   4     3108.30     3400.02     28.63 o 
   1  12   4        3.42        3.81      4.15 o 
   2  12   4      382.34      394.14      5.21 o 
   3  12   4      229.83      235.27      5.14 o 
   4  12   4      941.43      955.74     11.40 o 
   5  12   4      213.88      256.88      5.91 o 
   6  12   4      576.79      553.72      7.80 o 
   7  12   4        0.65        1.61      5.24 o 
   8  12   4      658.56      705.20      7.97 o 
   9  12   4      731.83      640.98      7.93 o 
  10  12   4      109.21      102.03      6.71 o 
  11  12   4       69.16       47.36      7.08 o 
  12  12   4        3.79       10.02      7.82 o 
  13  12   4       55.33       68.41      8.54 o 
  14  12   4        5.95        2.79     11.84 o 
  15  12   4       77.00       78.74     12.63 o 
  16  12   4       24.87       25.79     12.72 o 
  17  12   4       47.87       61.28     13.26 o 
  18  12   4        1.86        9.06     14.20 o 
   1  13   4      211.99      232.59      4.81 o 
   2  13   4      356.44      398.40      6.50 o 
   3  13   4        3.93        5.91      5.00 o 
   4  13   4        1.47        9.66      4.97 o 
   5  13   4     3042.51     3088.15     22.08 o 
   6  13   4     1309.92     1242.64     12.14 o 
   7  13   4        3.82       -0.31      6.38 o 
   8  13   4      177.93      184.96      6.86 o 
   9  13   4        4.62        2.91      7.24 o 
  10  13   4      129.41      121.77      7.41 o 
  11  13   4       67.13       84.69      7.33 o 
  12  13   4       40.44       35.69      7.55 o 
  13  13   4      192.83      155.37     10.76 o 
  14  13   4        2.38        2.46     11.84 o 
  15  13   4        0.53      -12.41     12.41 o 
  16  13   4       49.15       40.93     12.64 o 
  17  13   4      316.19      285.08     14.38 o 
  18  13   4        0.77       -5.48     20.00 o 
   0  14   4     5800.87     5846.97     54.56 o 
   1  14   4     1133.71     1197.28      8.90 o 
   2  14   4      309.87      321.44      5.95 o 
   3  14   4      150.21      142.98      5.57 o 
   4  14   4       25.44       24.83      5.29 o 
   5  14   4      722.08      684.46      7.66 o 
   6  14   4      259.85      244.66      6.82 o 
   7  14   4      281.73      248.53      7.94 o 
   8  14   4       42.59       12.51      8.50 o 
   9  14   4     1003.22     1033.11     11.90 o 
  10  14   4      866.51      865.78     10.67 o 
  11  14   4       42.48       46.61      7.90 o 
  12  14   4       70.81       67.60      7.81 o 
  13  14   4      104.71       94.40     11.73 o 
  14  14   4       93.53       99.05     12.17 o 
  15  14   4       45.48       41.50     12.40 o 
  16  14   4       34.88       35.70     12.68 o 
  17  14   4       97.31       87.48     13.11 o 
   1  15   4       51.61       49.52      5.41 o 
   2  15   4      453.53      386.86      6.51 o 
   3  15   4        9.63        5.60      5.37 o 
   4  15   4      318.67      322.87      6.47 o 
   5  15   4        0.32        0.91      6.51 o 
   6  15   4        4.56       20.25      7.08 o 
   7  15   4      162.50      151.63     10.57 o 
   8  15   4      213.19      183.65      9.35 o 
   9  15   4      675.37      669.59     11.54 o 
  10  15   4        0.26       13.55      9.06 o 
  11  15   4      129.16      127.20      9.65 o 
  12  15   4       59.06       46.13     11.76 o 
  13  15   4      274.24      290.52     18.42 o 
  14  15   4        0.35       -9.49     13.76 o 
  15  15   4      271.01      296.73     15.92 o 
  16  15   4        3.13        1.05     14.48 o 
  17  15   4       58.93       72.40     14.55 o 
   0  16   4      257.44      289.18     10.09 o 
   1  16   4      484.67      491.68      7.02 o 
   2  16   4      163.44      143.87      6.14 o 
   3  16   4     1638.69     1643.62      9.66 o 
   4  16   4     1502.51     1458.56     15.26 o 
   5  16   4      103.61      118.66      7.85 o 
   6  16   4     1508.03     1525.58     12.96 o 
   7  16   4      896.85      898.63     12.65 o 
   8  16   4        3.47        5.02      9.52 o 
   9  16   4        2.17       11.61      9.98 o 
  10  16   4      129.15      149.50     10.24 o 
  11  16   4      154.35      158.24     13.43 o 
  12  16   4       99.15       89.61     17.07 o 
  13  16   4       21.27       17.60     16.82 o 
  14  16   4      119.56      116.55     17.67 o 
  15  16   4      207.20      217.21     18.72 o 
  16  16   4       45.50       43.32     17.63 o 
   1  17   4       16.32       13.10      5.95 o 
   2  17   4      111.18      117.83      6.45 o 
   3  17   4       62.97       62.61      6.43 o 
   4  17   4       22.38       14.30      7.21 o 
   5  17   4        0.15        4.47      7.80 o 
   6  17   4      936.78      940.76     11.73 o 
   7  17   4      240.33      255.70     10.58 o 
   8  17   4       69.92       78.68     10.13 o 
   9  17   4       57.09       44.35      9.91 o 
  10  17   4      195.64      203.07     13.59 o 
  11  17   4      500.28      509.64     18.95 o 
  12  17   4      138.43      141.52     17.60 o 
  13  17   4        3.85        4.53     17.03 o 
  14  17   4       41.31       31.83     17.67 o 
  15  17   4      250.01      252.33     19.10 o 
  16  17   4      128.05      109.24     22.40 o 
   0  18   4      177.58      169.07     10.79 o 
   1  18   4      416.82      393.84      8.38 o 
   2  18   4       14.26        7.72      6.37 o 
   3  18   4      543.17      571.21     13.10 o 
   4  18   4       11.92        7.77      7.83 o 
   5  18   4      129.62      130.62      9.14 o 
   6  18   4      208.68      175.27      9.84 o 
   7  18   4      601.88      630.32     17.02 o 
   8  18   4      362.56      362.29     11.72 o 
   9  18   4       20.83        9.62     12.61 o 
  10  18   4        9.86        6.61     15.95 o 
  11  18   4     1200.28     1278.85     23.61 o 
  12  18   4      131.18      115.31     17.63 o 
  13  18   4      147.28      159.64     18.38 o 
  14  18   4      281.17      293.15     19.21 o 
  15  18   4        0.04       -2.77     22.55 o 
   1  19   4        1.58       -0.01      7.41 o 
   2  19   4      254.86      254.66      8.41 o 
   3  19   4       45.74       32.26      7.95 o 
   4  19   4     1384.93     1421.23     17.25 o 
   5  19   4       21.48       15.21      8.81 o 
   6  19   4       48.49       53.19      9.40 o 
   7  19   4      140.06      128.80     10.95 o 
   8  19   4      116.98      113.32     13.26 o 
   9  19   4       10.57       10.44     16.02 o 
  10  19   4      233.74      234.97     18.08 o 
  11  19   4      135.84      155.45     17.95 o 
  12  19   4      122.87      109.51     17.83 o 
  13  19   4       29.58       24.22     17.29 o 
  14  19   4        0.28        1.97     22.65 o 
   0  20   4      913.88      941.41     15.32 o 
   1  20   4     1773.14     1788.68     14.02 o 
   2  20   4       36.32       42.26      9.51 o 
   3  20   4      513.19      507.54     10.13 o 
   4  20   4      226.68      239.06      9.42 o 
   5  20   4       23.14       24.25      9.47 o 
   6  20   4      450.09      446.81     13.35 o 
   7  20   4       17.56       20.14     15.47 o 
   8  20   4       21.75       19.47     16.31 o 
   9  20   4      117.90       97.20     17.24 o 
  10  20   4        0.52        3.18     17.21 o 
  11  20   4      274.42      289.27     19.36 o 
  12  20   4        1.14        3.25     17.65 o 
  13  20   4       46.98       46.28     22.87 o 
  14  20   4       42.47       72.41     23.06 o 
   1  21   4      187.18      189.63      9.63 o 
   2  21   4       17.49       26.32      9.96 o 
   3  21   4        0.16        1.73      9.13 o 
   4  21   4        9.04        4.31      9.46 o 
   5  21   4       36.67       35.79     11.98 o 
   6  21   4      629.53      635.35     23.24 o 
   7  21   4       82.64       80.61     16.68 o 
   8  21   4       10.47        8.55     16.46 o 
   9  21   4       48.74       44.23     17.15 o 
  10  21   4        5.00       12.70     17.18 o 
  11  21   4      657.72      747.10     22.10 o 
  12  21   4       13.41       14.90     22.90 o 
  13  21   4       49.15       64.78     23.32 o 
   0  22   4       68.58       77.22     18.50 o 
   1  22   4      153.45      137.47     15.78 o 
   2  22   4      492.85      484.76     18.13 o 
   3  22   4      125.22      104.90     15.25 o 
   4  22   4       91.08       80.42     13.55 o 
   5  22   4       74.33       67.33     14.14 o 
   6  22   4      149.93      166.65     17.28 o 
   7  22   4        0.96        4.88     17.23 o 
   8  22   4      132.48       84.51     17.37 o 
   9  22   4       20.37       24.11     17.08 o 
  10  22   4      118.68      101.21     18.09 o 
  11  22   4        3.08        0.10     22.96 o 
  12  22   4       34.19       34.35     22.79 o 
   1  23   4      571.68      587.74     19.07 o 
   2  23   4      389.92      390.07     20.06 o 
   3  23   4       63.80       61.63     16.48 o 
   4  23   4       45.23       60.50     16.29 o 
   5  23   4      177.10      164.02     14.87 o 
   6  23   4      226.08      251.17     17.94 o 
   7  23   4      394.11      422.39     19.26 o 
   8  23   4      172.13      190.29     18.38 o 
   9  23   4        0.26       -2.76     17.43 o 
  10  23   4        9.72       21.22     22.65 o 
  11  23   4        0.40       -9.11     22.92 o 
   0  24   4      430.94      420.76     32.08 o 
   1  24   4       71.24       62.53     16.43 o 
   2  24   4      242.84      253.07     17.65 o 
   3  24   4      509.77      508.81     19.33 o 
   4  24   4        3.46        1.59     16.38 o 
   5  24   4       35.96       45.59     16.95 o 
   6  24   4       44.88       55.56     16.93 o 
   7  24   4      163.15      163.64     17.84 o 
   8  24   4      402.16      403.34     19.64 o 
   9  24   4      277.56      279.97     24.86 o 
  10  24   4       69.71       79.07     23.03 o 
   1  25   4      153.06      137.75     24.14 o 
   2  25   4       47.73       55.76     17.02 o 
   3  25   4       69.10       71.90     16.84 o 
   4  25   4       63.88       77.86     17.20 o 
   5  25   4        0.16       16.94     20.37 o 
   6  25   4       25.84       42.69     24.33 o 
   7  25   4       10.42        4.58     20.99 o 
   8  25   4       51.48       57.01     22.19 o 
   9  25   4       63.54       74.96     21.77 o 
   0  26   4      358.44      406.71     33.96 o 
   1  26   4       79.91       97.56     20.99 o 
   2  26   4       84.59       97.63     21.28 o 
   3  26   4      155.06      168.28     19.65 o 
   4  26   4       22.16       25.24     16.86 o 
   5  26   4      148.26      155.16     21.59 o 
   6  26   4      157.62      141.63     32.62 o 
   7  26   4        3.29       -8.97     31.16 o 
   8  26   4      166.83      157.28     22.31 o 
   1  27   4       59.16       70.55     21.06 o 
   2  27   4       68.29       60.42     20.94 o 
   3  27   4        0.56        4.94     20.70 o 
   4  27   4       24.84       35.72     21.07 o 
   5  27   4       13.47       32.12     29.19 o 
   6  27   4        0.00      -13.92     29.87 o 
   0  28   4       95.34       61.79     29.51 o 
   1  28   4        1.74        3.10     20.15 o 
   2  28   4        0.57      -15.76     29.97 o 
   3  28   4        3.21       26.56     30.25 o 
   1   1   5        0.25        0.50      2.51 o 
   2   1   5        1.72       31.14      3.06 o 
   3   1   5      924.67      908.83      9.29 o 
   4   1   5      307.25      293.83      4.90 o 
   5   1   5     2308.38     2385.03     22.14 o 
   6   1   5     3510.21     3835.36     25.19 o 
   7   1   5       63.17       46.05      3.53 o 
   8   1   5      289.87      280.96      4.63 o 
   9   1   5       13.72       11.64      4.23 o 
  10   1   5      164.41      138.63      5.21 o 
  11   1   5      862.06      786.05      8.76 o 
  12   1   5      597.34      497.65      9.03 o 
  13   1   5      527.59      513.90     11.77 o 
  14   1   5       30.45       37.86      7.74 o 
  15   1   5       46.01       48.01      8.91 o 
  16   1   5       15.86       18.70     10.18 o 
  17   1   5       22.20       13.57     10.81 o 
  18   1   5       79.76       84.72     11.46 o 
  19   1   5       20.25       22.62     10.48 o 
  20   1   5       11.80       25.11     11.04 o 
   0   2   5    45453.26    51104.88    165.45 o 
   1   2   5      444.39      405.23      4.68 o 
   2   2   5     3898.89     3845.07     13.71 o 
   3   2   5     2042.63     2151.16     12.96 o 
   4   2   5     1472.19     1582.88      8.53 o 
   5   2   5      149.60      158.80      4.77 o 
   6   2   5        0.03        1.14      4.42 o 
   7   2   5      150.53      184.90      4.13 o 
   8   2   5       91.65       64.44      4.22 o 
   9   2   5       25.24       34.47      4.81 o 
  10   2   5     3069.67     2933.48     13.86 o 
  11   2   5       41.83       49.59      5.71 o 
  12   2   5      115.73      112.31      7.14 o 
  13   2   5       26.46       16.16      7.15 o 
  14   2   5        3.87        6.91      7.73 o 
  15   2   5       40.01       53.96      7.95 o 
  16   2   5        6.44        4.43      9.31 o 
  17   2   5       72.33       64.26     11.62 o 
  18   2   5       20.76       19.84     11.04 o 
  19   2   5       17.80       13.93     11.06 o 
  20   2   5       35.69       17.28     11.07 o 
   1   3   5    21460.24    24473.46     60.50 o 
   2   3   5     1540.99     1582.80      8.42 o 
   3   3   5     5181.10     5347.67     24.19 o 
   4   3   5      143.62      210.33      4.14 o 
   5   3   5     1098.74     1096.62      8.96 o 
   6   3   5     5007.13     5343.12     32.81 o 
   7   3   5     1309.65     1408.73     11.03 o 
   8   3   5        9.73       14.08      4.13 o 
   9   3   5      536.34      582.33      6.02 o 
  10   3   5      570.56      558.35      6.40 o 
  11   3   5      410.08      435.66      6.58 o 
  12   3   5     1416.50     1327.96     13.36 o 
  13   3   5        8.47        9.59      6.71 o 
  14   3   5       42.25       27.81      7.27 o 
  15   3   5       57.64       54.15      8.35 o 
  16   3   5        0.14       -0.27      9.88 o 
  17   3   5       84.04       90.16     10.68 o 
  18   3   5      106.73      117.48     12.15 o 
  19   3   5       15.85       13.91     12.07 o 
  20   3   5       19.30       28.57     16.37 o 
   0   4   5    50658.63    60170.76    326.53 o 
   1   4   5    76049.58    85593.63    156.44 o 
   2   4   5     3810.96     3810.94      8.84 o 
   3   4   5    11558.51    12822.31     81.29 o 
   4   4   5     6406.48     7264.98     63.13 o 
   5   4   5      823.13      899.33      9.29 o 
   6   4   5     1967.22     1855.74      7.40 o 
   7   4   5     1166.92     1081.54      8.34 o 
   8   4   5     5113.85     4978.82     19.75 o 
   9   4   5      348.77      265.54      5.12 o 
  10   4   5       40.07       53.43      5.13 o 
  11   4   5      610.09      593.05      6.70 o 
  12   4   5     2355.47     2310.47     12.23 o 
  13   4   5      723.95      775.47      8.86 o 
  14   4   5      617.45      672.70      9.70 o 
  15   4   5       69.27       86.03      8.79 o 
  16   4   5        3.53        8.26      9.86 o 
  17   4   5       21.59       27.98     10.40 o 
  18   4   5       13.69       13.16     14.51 o 
  19   4   5        3.97        2.40     17.98 o 
   1   5   5     4339.84     4616.23     19.00 o 
   2   5   5    22842.90    25709.04    119.50 o 
   3   5   5      926.39     1085.47      8.77 o 
   4   5   5     2517.95     2551.41     13.15 o 
   5   5   5     2538.20     2721.21      9.79 o 
   6   5   5      528.65      562.62      5.54 o 
   7   5   5      742.72      683.06      5.75 o 
   8   5   5       10.54        9.89      4.08 o 
   9   5   5     1782.80     1766.11      8.07 o 
  10   5   5     1077.57     1096.82      7.75 o 
  11   5   5     1241.18     1072.23      8.02 o 
  12   5   5        7.87       14.60      5.75 o 
  13   5   5     1232.23     1299.99     11.75 o 
  14   5   5       22.45       13.33      8.01 o 
  15   5   5       26.73       25.79      8.59 o 
  16   5   5       27.97       20.24     11.00 o 
  17   5   5      356.76      380.78     16.52 o 
  18   5   5       18.53       18.03     14.80 o 
  19   5   5       36.35       41.62     18.14 o 
   0   6   5    21268.61    22889.09     43.48 o 
   1   6   5        3.46        2.09      3.52 o 
   2   6   5        8.11       11.14      3.50 o 
   3   6   5       68.21       82.35      3.52 o 
   4   6   5     1308.55     1214.27      7.13 o 
   5   6   5      441.90      465.81      4.63 o 
   6   6   5     5903.07     6102.10     23.61 o 
   7   6   5      452.61      429.05      5.36 o 
   8   6   5      240.82      204.57      4.43 o 
   9   6   5      588.89      584.46      6.19 o 
  10   6   5      645.31      505.42      6.50 o 
  11   6   5      766.21      822.03      7.52 o 
  12   6   5     1304.07     1295.68     14.71 o 
  13   6   5       15.91       25.60      7.42 o 
  14   6   5        0.26        1.55      8.01 o 
  15   6   5       25.43       17.60     11.64 o 
  16   6   5      213.24      179.88     14.86 o 
  17   6   5      657.78      701.65     20.57 o 
  18   6   5        0.25        7.17     14.69 o 
  19   6   5       24.58       26.95     17.84 o 
   1   7   5     1149.07     1306.61     15.50 o 
   2   7   5      343.39      325.81      4.67 o 
   3   7   5       17.76       11.37      3.62 o 
   4   7   5      508.89      533.01      5.80 o 
   5   7   5      751.53      764.81      5.50 o 
   6   7   5       55.42       45.51      4.23 o 
   7   7   5        6.08        7.84      4.31 o 
   8   7   5     1582.57     1659.07     11.98 o 
   9   7   5       82.57       80.13      5.19 o 
  10   7   5      330.39      347.04      6.87 o 
  11   7   5     1048.98      932.97     10.22 o 
  12   7   5      182.49      178.68      7.30 o 
  13   7   5        1.34        6.84      7.67 o 
  14   7   5       39.86       31.14      8.96 o 
  15   7   5      173.50      165.27     12.37 o 
  16   7   5       86.78       48.90     14.49 o 
  17   7   5       66.88       55.71     14.82 o 
  18   7   5        1.53        0.37     15.03 o 
  19   7   5       47.33       40.37     15.08 o 
   0   8   5     5656.41     5870.39     26.41 o 
   1   8   5     1257.37     1349.80     10.25 o 
   2   8   5       67.28       81.62      4.18 o 
   3   8   5     8567.94     9109.76     44.61 o 
   4   8   5     1413.20     1342.79      7.71 o 
   5   8   5       56.76       79.52      4.29 o 
   6   8   5     3207.98     3299.22     12.30 o 
   7   8   5     2294.02     2154.29     10.83 o 
   8   8   5    10045.91     9618.28     47.19 o 
   9   8   5      827.86      766.93      8.37 o 
  10   8   5       31.20       24.80      6.48 o 
  11   8   5      457.09      418.34      8.61 o 
  12   8   5       19.07       14.38      7.13 o 
  13   8   5       11.92       10.77      7.58 o 
  14   8   5       42.54       53.16     10.11 o 
  15   8   5      310.29      303.85     13.13 o 
  16   8   5       82.61       59.22     14.73 o 
  17   8   5       30.80       17.17     14.92 o 
  18   8   5       79.08       67.18     15.19 o 
  19   8   5      294.06      303.09     16.71 o 
   1   9   5       63.74       79.23      3.71 o 
   2   9   5     5260.07     5830.61     24.72 o 
   3   9   5     2152.07     2402.39     10.48 o 
   4   9   5      463.24      432.16      5.59 o 
   5   9   5      668.44      695.91      7.06 o 
   6   9   5      756.80      787.62      6.67 o 
   7   9   5      994.04     1040.69      7.24 o 
   8   9   5     2340.98     2437.91     10.18 o 
   9   9   5      653.76      630.94      7.46 o 
  10   9   5      519.03      527.38      7.65 o 
  11   9   5       14.53       13.22      7.10 o 
  12   9   5        0.07       -0.64      7.01 o 
  13   9   5       22.18       15.26      7.65 o 
  14   9   5      116.67      130.58      9.48 o 
  15   9   5      741.73      769.81     17.75 o 
  16   9   5      100.39       86.99     12.89 o 
  17   9   5       19.99       -3.27     14.56 o 
  18   9   5       59.66       64.81     15.38 o 
  19   9   5      117.49      113.72     15.46 o 
   0  10   5      189.67      219.34      6.98 o 
   1  10   5     1601.01     1638.87      9.47 o 
   2  10   5      308.97      313.76      4.69 o 
   3  10   5      221.32      209.92      4.68 o 
   4  10   5        0.39        2.85      4.82 o 
   5  10   5      175.67      131.91      4.79 o 
   6  10   5      135.34      137.43      4.99 o 
   7  10   5     4204.03     4620.99     18.21 o 
   8  10   5     2116.93     2084.15     14.69 o 
   9  10   5      515.21      390.34      6.99 o 
  10  10   5       16.86        9.81      6.12 o 
  11  10   5       15.37       12.93      7.91 o 
  12  10   5      197.34      216.94      8.51 o 
  13  10   5      210.71      210.40      8.99 o 
  14  10   5        0.12       -0.83     10.06 o 
  15  10   5      679.25      702.79     15.31 o 
  16  10   5       80.63       88.59     13.18 o 
  17  10   5       19.38       10.32     14.93 o 
  18  10   5        0.33       -5.38     14.80 o 
   1  11   5      396.63      427.48      6.03 o 
   2  11   5        8.98       15.99      4.06 o 
   3  11   5     1028.71     1138.81      8.51 o 
   4  11   5       20.35       24.34      4.74 o 
   5  11   5      867.80      767.32      7.08 o 
   6  11   5     3276.61     3350.45     20.87 o 
   7  11   5      560.75      622.14      6.61 o 
   8  11   5      249.25      212.76      6.08 o 
   9  11   5      147.16      166.65      6.43 o 
  10  11   5      771.90      809.52      9.41 o 
  11  11   5        9.87        5.52      7.19 o 
  12  11   5        9.23        6.34      7.76 o 
  13  11   5        0.42        6.30      8.19 o 
  14  11   5      577.29      605.25     12.64 o 
  15  11   5        0.04        8.09     12.35 o 
  16  11   5      265.43      260.53     14.13 o 
  17  11   5       17.92       36.56     12.98 o 
  18  11   5       43.41       27.69     15.02 o 
   0  12   5     1170.29     1137.24     12.22 o 
   1  12   5     1343.95     1512.60      8.74 o 
   2  12   5        8.05       12.87      4.32 o 
   3  12   5        0.65        1.65      4.45 o 
   4  12   5       45.44       47.18      5.14 o 
   5  12   5      526.62      619.49      6.88 o 
   6  12   5      635.92      538.79      8.34 o 
   7  12   5      804.36      727.25      7.43 o 
   8  12   5     1966.55     1870.97     17.79 o 
   9  12   5      271.22      228.92      7.28 o 
  10  12   5      130.76      131.84      7.38 o 
  11  12   5       87.96       93.33      7.43 o 
  12  12   5        3.23        7.13      7.86 o 
  13  12   5        0.00        4.55      8.29 o 
  14  12   5       54.43       37.32     11.83 o 
  15  12   5      227.37      222.57     13.47 o 
  16  12   5      180.06      150.33     13.32 o 
  17  12   5      762.57      769.24     16.73 o 
  18  12   5       53.78       57.68     14.75 o 
   1  13   5      177.51      180.09      4.97 o 
   2  13   5      900.53      947.61      7.08 o 
   3  13   5       29.97       21.40      5.12 o 
   4  13   5      228.80      239.87      5.86 o 
   5  13   5     2059.36     2016.23     17.23 o 
   6  13   5        2.45        4.16      5.67 o 
   7  13   5       25.50        5.45      7.18 o 
   8  13   5        2.53       -6.93      6.93 o 
   9  13   5      618.62      655.72      9.43 o 
  10  13   5      536.49      523.97      8.69 o 
  11  13   5       21.42       10.68      7.33 o 
  12  13   5        0.35       -4.49      7.44 o 
  13  13   5        2.67       -3.48     10.67 o 
  14  13   5        0.14       -5.13     11.88 o 
  15  13   5        1.69        4.47     12.25 o 
  16  13   5       40.25       45.50     12.81 o 
  17  13   5       29.87       43.48     13.14 o 
   0  14   5     1704.85     1837.88     18.58 o 
   1  14   5      265.76      255.77      5.74 o 
   2  14   5        5.94       -1.24      5.07 o 
   3  14   5      175.62      185.19      5.60 o 
   4  14   5      158.08      133.20      5.97 o 
   5  14   5      803.92      797.52      8.64 o 
   6  14   5     2349.29     2270.18     14.39 o 
   7  14   5        0.99        5.24      8.02 o 
   8  14   5      486.11      480.06     12.12 o 
   9  14   5      600.97      593.01     10.33 o 
  10  14   5     1125.02     1116.10     13.13 o 
  11  14   5      153.95      135.63      8.34 o 
  12  14   5       10.72        5.33      8.70 o 
  13  14   5      104.01       94.14     11.85 o 
  14  14   5       93.13       81.69     12.40 o 
  15  14   5      134.30      146.62     13.16 o 
  16  14   5       84.56       83.67     13.24 o 
  17  14   5       97.40      109.52     13.20 o 
   1  15   5       63.93       68.57      5.31 o 
   2  15   5      175.56      180.52      5.81 o 
   3  15   5       95.86      115.63      5.73 o 
   4  15   5      352.21      341.49      7.15 o 
   5  15   5      225.25      250.47      7.45 o 
   6  15   5       65.66       72.66      7.75 o 
   7  15   5       70.58       46.67      9.07 o 
   8  15   5       81.66       97.48      9.09 o 
   9  15   5        0.03        2.74      9.00 o 
  10  15   5      308.63      304.35     10.60 o 
  11  15   5      164.61      159.95      9.88 o 
  12  15   5      499.70      457.94     16.44 o 
  13  15   5       24.36       27.69     16.60 o 
  14  15   5        3.85        7.32     13.82 o 
  15  15   5       24.92       36.04     14.35 o 
  16  15   5      118.61      134.35     15.28 o 
  17  15   5       15.88        4.52     15.99 o 
   0  16   5     1122.68     1129.87     24.50 o 
   1  16   5      422.29      424.57      6.87 o 
   2  16   5      100.01       97.04      5.86 o 
   3  16   5        0.39        0.20      6.20 o 
   4  16   5       76.89       69.19      6.61 o 
   5  16   5      306.43      310.20      8.78 o 
   6  16   5      124.73      136.21      8.87 o 
   7  16   5     1256.36     1228.44     14.82 o 
   8  16   5        0.17       -6.00      9.42 o 
   9  16   5      109.46      117.95     10.44 o 
  10  16   5      183.76      158.43     10.86 o 
  11  16   5      157.25      152.84     15.54 o 
  12  16   5      195.17      183.45     17.63 o 
  13  16   5       42.01       44.10     17.24 o 
  14  16   5        5.97        3.61     17.36 o 
  15  16   5        1.74       -3.79     17.32 o 
  16  16   5        4.88       -8.41     17.47 o 
   1  17   5        5.98       10.15      6.41 o 
   2  17   5       92.71       93.01      6.95 o 
   3  17   5      435.01      397.54      7.81 o 
   4  17   5      611.80      579.41      8.48 o 
   5  17   5      139.76      106.38      8.40 o 
   6  17   5     1393.54     1374.33     13.17 o 
   7  17   5      775.18      762.16     13.17 o 
   8  17   5       47.27       35.71      9.98 o 
   9  17   5      147.31      149.50     10.70 o 
  10  17   5      421.95      453.05     14.72 o 
  11  17   5       45.74       47.21     16.38 o 
  12  17   5       76.97       79.98     17.05 o 
  13  17   5        0.25       12.26     17.34 o 
  14  17   5       74.06       74.83     17.91 o 
  15  17   5       14.38       32.79     18.20 o 
  16  17   5       20.45       31.23     20.50 o 
   0  18   5      327.67      326.96     12.49 o 
   1  18   5      599.71      590.50      9.81 o 
   2  18   5     1099.57     1081.81     11.78 o 
   3  18   5       10.44        3.06      7.17 o 
   4  18   5        7.03        9.32      7.48 o 
   5  18   5       33.91       23.65      8.15 o 
   6  18   5        0.18       -1.22      8.92 o 
   7  18   5      341.82      365.76     11.42 o 
   8  18   5      776.12      797.72     13.57 o 
   9  18   5       31.78       32.47     12.67 o 
  10  18   5       33.07       51.69     16.80 o 
  11  18   5        1.72        1.13     17.02 o 
  12  18   5      243.18      267.02     18.92 o 
  13  18   5       43.90       27.15     17.38 o 
  14  18   5       30.87       21.77     17.68 o 
  15  18   5      119.95      113.02     18.10 o 
   1  19   5       82.14       81.10      8.42 o 
   2  19   5       18.92       21.88      8.38 o 
   3  19   5      545.58      552.78      9.18 o 
   4  19   5       99.49       98.73      9.11 o 
   5  19   5       48.17       51.26      9.22 o 
   6  19   5        9.93        5.50      9.16 o 
   7  19   5       97.98       94.49     10.61 o 
   8  19   5      370.60      360.19     14.51 o 
   9  19   5       56.39       54.28     16.53 o 
  10  19   5      153.01      163.58     17.73 o 
  11  19   5       27.49       26.50     17.20 o 
  12  19   5      125.16      151.82     18.24 o 
  13  19   5      223.07      242.59     19.30 o 
  14  19   5        0.58        6.35     17.78 o 
   0  20   5        2.43        6.01     13.23 o 
   1  20   5      164.25      168.07     10.08 o 
   2  20   5      954.32      915.70     11.79 o 
   3  20   5       81.02       76.08      8.45 o 
   4  20   5      208.69      201.86      9.89 o 
   5  20   5     1031.52     1051.11     20.14 o 
   6  20   5      462.18      444.92     11.51 o 
   7  20   5        0.23        3.82     15.59 o 
   8  20   5      394.37      410.59     18.64 o 
   9  20   5      119.06      103.76     17.24 o 
  10  20   5       31.21       21.61     17.13 o 
  11  20   5       48.15       61.63     17.64 o 
  12  20   5      445.97      458.24     21.92 o 
  13  20   5       19.83       17.91     17.90 o 
  14  20   5       69.24       92.21     23.06 o 
   1  21   5        0.00        4.21      9.91 o 
   2  21   5     2164.91     2222.70     19.01 o 
   3  21   5       61.75       54.82     10.32 o 
   4  21   5      130.12      133.95     10.03 o 
   5  21   5        1.27        8.02     11.77 o 
   6  21   5       54.35       70.32     16.12 o 
   7  21   5      136.76      138.52     17.08 o 
   8  21   5        0.01      -10.16     16.50 o 
   9  21   5      256.49      278.63     18.85 o 
  10  21   5      305.85      311.61     19.16 o 
  11  21   5        0.38        2.63     17.39 o 
  12  21   5      172.40      172.78     18.87 o 
  13  21   5       15.64       11.75     22.23 o 
   0  22   5      687.61      728.74     23.32 o 
   1  22   5      146.60      133.63     13.82 o 
   2  22   5        1.46       -0.88     15.61 o 
   3  22   5      678.33      708.47     19.64 o 
   4  22   5      111.93      119.95     16.77 o 
   5  22   5        9.02        9.31     13.82 o 
   6  22   5       24.14       12.51     16.25 o 
   7  22   5       19.44        6.16     16.59 o 
   8  22   5      129.53      124.56     17.82 o 
   9  22   5        0.11       -2.30     16.92 o 
  10  22   5       13.35       27.73     17.60 o 
  11  22   5      152.95      152.39     18.66 o 
  12  22   5       55.61       70.55     23.48 o 
   1  23   5       81.44       83.71     16.36 o 
   2  23   5      120.68      118.60     16.73 o 
   3  23   5      108.09       92.43     17.00 o 
   4  23   5      130.05      119.78     17.31 o 
   5  23   5      644.49      622.62     20.63 o 
   6  23   5        0.05        8.54     16.43 o 
   7  23   5      348.92      343.20     18.88 o 
   8  23   5       55.29       60.36     17.18 o 
   9  23   5        7.88       13.95     17.48 o 
  10  23   5       50.23       57.95     18.14 o 
  11  23   5       13.70       11.30     22.73 o 
   0  24   5      556.27      567.47     34.21 o 
   1  24   5       55.54       28.40     16.33 o 
   2  24   5        3.57       -2.69     16.52 o 
   3  24   5       83.87       99.73     19.56 o 
   4  24   5      162.85      162.91     17.76 o 
   5  24   5        0.57       -8.08     17.18 o 
   6  24   5      457.79      471.51     16.35 o 
   7  24   5        2.18      -16.88     16.88 o 
   8  24   5       15.87       25.68     17.23 o 
   9  24   5        0.00       12.06     17.46 o 
  10  24   5       99.34      100.79     23.44 o 
   1  25   5        7.26        0.69     20.63 o 
   2  25   5      361.06      325.91     18.85 o 
   3  25   5       69.18       87.94     17.67 o 
   4  25   5      514.08      537.20     20.62 o 
   5  25   5      231.61      250.24     19.07 o 
   6  25   5        7.67        9.83     20.79 o 
   7  25   5        6.99       -9.70     17.73 o 
   8  25   5        0.14       26.94     21.88 o 
   9  25   5      143.46      193.11     24.42 o 
   0  26   5      317.57      337.06     33.13 o 
   1  26   5       76.25       61.32     20.92 o 
   2  26   5       74.39       76.52     21.47 o 
   3  26   5       17.20       31.54     16.88 o 
   4  26   5       23.41       35.60     17.27 o 
   5  26   5       13.78       58.93     20.07 o 
   6  26   5       51.48       44.85     21.37 o 
   7  26   5       94.47       72.39     32.10 o 
   1  27   5      243.29      255.19     22.66 o 
   2  27   5       17.61       50.17     20.89 o 
   3  27   5        2.73       12.76     17.03 o 
   4  27   5       24.46       24.66     17.13 o 
   5  27   5      238.98      278.27     22.15 o 
   6  27   5       10.64        4.98     29.73 o 
   0  28   5       88.80       67.83     29.38 o 
   1  28   5       10.13       -0.16     20.59 o 
   2  28   5       28.42       25.82     21.11 o 
   3  28   5       22.21       32.01     29.23 o 
   0   0   6    67103.53    75151.33    694.74 o 
   1   0   6     1040.86     1070.41     26.84 o 
   2   0   6    22142.28    25024.87    116.94 o 
   3   0   6      441.52      452.50      7.17 o 
   4   0   6     2569.04     2667.84     17.16 o 
   5   0   6     2694.33     2789.49     24.03 o 
   6   0   6     6336.76     7326.70     29.43 o 
   7   0   6     3597.16     4002.05     21.58 o 
   8   0   6      823.59     1037.14     12.22 o 
   9   0   6     1395.87     1556.02     17.79 o 
  10   0   6      790.30      673.07     10.34 o 
  11   0   6      833.69      661.59     11.45 o 
  12   0   6     3547.78     3501.87     28.55 o 
  13   0   6       86.53       77.86     12.03 o 
  14   0   6      237.97      237.99     13.51 o 
  15   0   6       88.92      118.66     12.17 o 
  16   0   6      273.36      268.50     17.54 o 
  17   0   6      221.68      207.58     17.65 o 
  18   0   6      202.70      197.44     15.52 o 
  19   0   6      113.87      106.36     15.46 o 
  20   0   6        2.27       -7.80     16.85 o 
   1   1   6      912.55     1033.77     12.99 o 
   2   1   6      335.54      284.07      3.88 o 
   3   1   6     3201.86     3293.86     16.50 o 
   4   1   6     1059.11     1021.96      6.77 o 
   5   1   6       30.25       31.76      4.47 o 
   6   1   6     5154.92     5696.76     23.45 o 
   7   1   6        0.87       10.66      3.49 o 
   8   1   6      670.05      688.75      5.64 o 
   9   1   6     2670.08     2618.55     12.19 o 
  10   1   6      162.58      161.62      5.93 o 
  11   1   6       76.07       52.36      6.26 o 
  12   1   6        5.60       -6.31      7.32 o 
  13   1   6      238.07      236.50      8.03 o 
  14   1   6       62.60       70.90      7.91 o 
  15   1   6        1.69        8.01      8.79 o 
  16   1   6      139.36      111.93     10.89 o 
  17   1   6       48.11       34.43     10.85 o 
  18   1   6      238.98      218.65     12.05 o 
  19   1   6        2.22        9.84     11.23 o 
  20   1   6       36.70       44.86     11.23 o 
   0   2   6     3900.84     3647.53     20.07 o 
   1   2   6      176.81      142.18      3.00 o 
   2   2   6       23.45       59.81      2.72 o 
   3   2   6     5890.95     6030.56     29.55 o 
   4   2   6      106.71      113.90      3.93 o 
   5   2   6     1290.78     1305.11     12.37 o 
   6   2   6     1224.67     1081.73      8.00 o 
   7   2   6     1670.24     1877.13     10.22 o 
   8   2   6      120.12       95.44      4.35 o 
   9   2   6      341.45      311.53      5.40 o 
  10   2   6      171.98      162.35      5.40 o 
  11   2   6      439.69      388.49      7.32 o 
  12   2   6      412.80      376.48      8.11 o 
  13   2   6      185.26      190.13      7.89 o 
  14   2   6      967.84     1004.91     10.87 o 
  15   2   6       13.47       13.36      7.72 o 
  16   2   6      137.11      136.59     11.38 o 
  17   2   6      333.02      351.45     12.90 o 
  18   2   6        3.28       11.32     11.00 o 
  19   2   6       75.46       84.10     12.51 o 
  20   2   6       13.58        5.91     12.55 o 
   1   3   6    39826.89    44916.07    149.20 o 
   2   3   6      222.82      274.93      3.59 o 
   3   3   6     1250.96     1319.80      6.45 o 
   4   3   6     3575.22     3730.30     10.49 o 
   5   3   6     2094.44     2186.75     15.75 o 
   6   3   6     6913.03     7936.75     63.31 o 
   7   3   6     1994.77     1975.41     11.02 o 
   8   3   6       30.79       37.23      4.21 o 
   9   3   6     2075.49     2139.56     10.12 o 
  10   3   6     1855.97     1711.85     10.71 o 
  11   3   6       74.80       73.83      5.54 o 
  12   3   6      165.98      207.40      7.25 o 
  13   3   6        2.67        4.24      6.80 o 
  14   3   6       14.28       19.04      7.74 o 
  15   3   6        0.18       -8.02      8.02 o 
  16   3   6       30.07       40.52      9.37 o 
  17   3   6        1.38       -1.96     11.21 o 
  18   3   6       30.41       37.09     12.04 o 
  19   3   6      131.36      141.56     12.73 o 
  20   3   6        6.82       12.09     26.80 o 
   0   4   6    45583.50    53685.39    144.80 o 
   1   4   6    31745.01    35878.98    121.38 o 
   2   4   6     1012.64     1107.85      5.57 o 
   3   4   6       57.53       84.08      3.05 o 
   4   4   6     1667.92     1791.11      6.41 o 
   5   4   6     2607.77     2740.59     12.94 o 
   6   4   6     4033.54     4567.86     24.57 o 
   7   4   6      617.24      686.47      6.11 o 
   8   4   6      347.02      345.61      4.94 o 
   9   4   6     1567.03     1601.48     10.47 o 
  10   4   6     4604.24     4314.70     24.85 o 
  11   4   6       11.44        1.74      5.18 o 
  12   4   6      412.29      353.12      8.54 o 
  13   4   6       55.19       40.32      7.21 o 
  14   4   6      484.35      496.34      9.34 o 
  15   4   6       18.26        9.81      8.54 o 
  16   4   6      806.25      909.02     13.15 o 
  17   4   6      100.54       92.82     11.47 o 
  18   4   6        3.88       -0.54     14.61 o 
  19   4   6       11.47       24.15     15.55 o 
   1   5   6      199.72      167.40      3.83 o 
   2   5   6     1484.05     1551.44      6.46 o 
   3   5   6      184.20      189.85      4.46 o 
   4   5   6       84.90       52.54      3.57 o 
   5   5   6        6.87        1.17      3.77 o 
   6   5   6     6793.26     7614.93     39.95 o 
   7   5   6      163.05      161.66      4.24 o 
   8   5   6       59.41       61.03      4.22 o 
   9   5   6     2399.13     2260.09     12.02 o 
  10   5   6       82.64       85.68      5.17 o 
  11   5   6     1652.73     1562.08     11.35 o 
  12   5   6      109.47       76.49      5.97 o 
  13   5   6      329.35      317.34      7.63 o 
  14   5   6       49.98       48.09      8.15 o 
  15   5   6        7.64        9.27      9.36 o 
  16   5   6        4.09       -2.49     11.96 o 
  17   5   6       89.03      115.25     13.09 o 
  18   5   6      351.04      398.21     17.07 o 
  19   5   6       15.73       13.57     17.86 o 
   0   6   6     2809.89     3187.42     24.07 o 
   1   6   6      296.68      408.42      4.64 o 
   2   6   6      450.30      502.03      5.06 o 
   3   6   6      270.51      280.02      3.53 o 
   4   6   6     3812.40     3973.38     18.86 o 
   5   6   6      351.93      310.95      4.34 o 
   6   6   6      381.08      449.15      4.50 o 
   7   6   6      243.19      260.51      5.67 o 
   8   6   6       64.15       68.66      4.18 o 
   9   6   6     1606.46     1532.85     11.96 o 
  10   6   6       48.91       54.22      5.37 o 
  11   6   6      332.16      292.06      6.29 o 
  12   6   6       40.28       43.04      6.53 o 
  13   6   6        2.30       -0.95      7.06 o 
  14   6   6      159.14      162.84      9.36 o 
  15   6   6       89.57       68.69     13.64 o 
  16   6   6      173.24      193.38     15.20 o 
  17   6   6       32.43       41.65     15.07 o 
  18   6   6        0.36       -5.91     14.71 o 
  19   6   6       33.69       50.46     15.55 o 
   1   7   6      314.54      456.86      6.29 o 
   2   7   6     1909.68     2213.35     22.69 o 
   3   7   6     1797.31     1996.67     12.39 o 
   4   7   6     2532.21     2683.26     15.21 o 
   5   7   6      925.94      928.06      7.58 o 
   6   7   6        0.06        7.37      4.19 o 
   7   7   6     1178.00     1184.44      8.39 o 
   8   7   6     1576.05     1574.34     10.96 o 
   9   7   6      747.76      672.42      7.32 o 
  10   7   6      207.33      192.77      6.17 o 
  11   7   6      689.60      565.89      8.14 o 
  12   7   6       28.53       20.27      7.13 o 
  13   7   6      253.44      247.92      8.35 o 
  14   7   6     1043.29     1105.95     13.89 o 
  15   7   6       34.62       42.64     13.70 o 
  16   7   6       55.40       53.27     14.85 o 
  17   7   6       84.51       92.21     15.19 o 
  18   7   6       11.69       30.33     15.41 o 
  19   7   6        0.18        4.21     15.17 o 
   0   8   6    22526.93    25786.54    141.47 o 
   1   8   6        5.73        7.17      4.04 o 
   2   8   6     3977.56     4563.20     33.55 o 
   3   8   6     2353.56     2675.84     12.97 o 
   4   8   6       47.30       48.10      4.19 o 
   5   8   6      605.53      624.94      5.84 o 
   6   8   6        0.73        5.85      4.37 o 
   7   8   6     1060.79     1182.89      8.82 o 
   8   8   6     1379.57     1320.15     13.43 o 
   9   8   6       11.49       11.82      5.67 o 
  10   8   6     1068.58     1008.83     10.60 o 
  11   8   6       13.85        3.20      6.93 o 
  12   8   6       25.97       12.03      7.79 o 
  13   8   6      298.23      313.21      9.44 o 
  14   8   6      419.08      420.17     11.65 o 
  15   8   6        0.65        6.45     11.91 o 
  16   8   6        0.56       -6.56     14.51 o 
  17   8   6       49.85       49.90     14.93 o 
  18   8   6        5.43        8.24     15.05 o 
  19   8   6        1.03       12.98     15.15 o 
   1   9   6       23.34       40.51      3.64 o 
   2   9   6      929.14      908.11      7.40 o 
   3   9   6     3435.06     3496.55     11.35 o 
   4   9   6     1344.23     1347.93      9.13 o 
   5   9   6        0.02        3.86      4.24 o 
   6   9   6       61.37       84.25      4.31 o 
   7   9   6       46.84       24.23      4.95 o 
   8   9   6      640.34      569.76      7.69 o 
   9   9   6      291.12      254.47      6.43 o 
  10   9   6      422.33      385.85      7.94 o 
  11   9   6      255.46      218.54      8.57 o 
  12   9   6       72.48       81.27      8.32 o 
  13   9   6        0.06        6.66      7.80 o 
  14   9   6       61.75       51.34      9.48 o 
  15   9   6       45.86       54.78     12.18 o 
  16   9   6        0.78        1.81     14.55 o 
  17   9   6       17.81        4.76     14.70 o 
  18   9   6        0.06       10.34     15.05 o 
  19   9   6       75.86       91.62     22.04 o 
   0  10   6    15532.97    16167.37    125.24 o 
   1  10   6     2238.13     2292.13     14.08 o 
   2  10   6      702.37      746.73      5.62 o 
   3  10   6     5010.16     5047.32     21.70 o 
   4  10   6     2923.25     3007.12     18.89 o 
   5  10   6     1603.78     1773.86     13.71 o 
   6  10   6       83.78       94.74      4.62 o 
   7  10   6       35.92       38.48      5.14 o 
   8  10   6      721.79      667.44      7.32 o 
   9  10   6      553.72      573.97      9.35 o 
  10  10   6     1129.08     1109.04      9.78 o 
  11  10   6     1862.82     1839.11     17.13 o 
  12  10   6       81.47       63.34      8.48 o 
  13  10   6      335.45      334.01     10.38 o 
  14  10   6      396.06      415.81     12.34 o 
  15  10   6      208.04      216.30     13.19 o 
  16  10   6      176.18      169.09     13.26 o 
  17  10   6       25.18       16.24     15.08 o 
  18  10   6      129.19      130.90     15.74 o 
   1  11   6     4661.12     4957.60     12.43 o 
   2  11   6     5110.77     5325.33     24.30 o 
   3  11   6        0.21        2.92      4.31 o 
   4  11   6        2.11        9.48      5.21 o 
   5  11   6     2287.57     2291.89     14.03 o 
   6  11   6     6417.64     6339.33     36.31 o 
   7  11   6     1308.59     1283.51     10.38 o 
   8  11   6      798.39      861.80     12.36 o 
   9  11   6      337.67      370.16      7.60 o 
  10  11   6      307.82      292.14      7.83 o 
  11  11   6        9.45        7.45      7.13 o 
  12  11   6      726.96      688.11     10.53 o 
  13  11   6      133.63      140.29      8.70 o 
  14  11   6       27.81       28.72     10.85 o 
  15  11   6      286.66      282.93     13.64 o 
  16  11   6        3.28       -4.24     12.53 o 
  17  11   6      437.77      492.87     17.51 o 
  18  11   6      127.24      137.91     15.64 o 
   0  12   6     1116.77     1114.08     13.39 o 
   1  12   6        0.01        5.49      3.93 o 
   2  12   6        1.02        5.72      4.32 o 
   3  12   6       32.57       22.24      4.54 o 
   4  12   6       17.11       11.59      5.30 o 
   5  12   6     1998.92     2036.46     14.84 o 
   6  12   6      849.30      744.61      7.49 o 
   7  12   6       20.22       18.74      5.95 o 
   8  12   6       18.32       28.07      6.27 o 
   9  12   6      151.08      133.83      7.03 o 
  10  12   6       32.22       36.89      7.10 o 
  11  12   6       73.51       57.07      7.61 o 
  12  12   6      100.77      108.14      8.29 o 
  13  12   6       58.61       45.62      8.60 o 
  14  12   6       18.24        5.80     11.94 o 
  15  12   6      151.05      130.16     13.15 o 
  16  12   6       11.05        7.64     12.67 o 
  17  12   6      574.61      671.66     22.85 o 
  18  12   6        0.76        1.69     14.42 o 
   1  13   6      490.50      521.92      5.69 o 
   2  13   6        5.71        5.90      4.90 o 
   3  13   6      719.12      804.15      6.77 o 
   4  13   6      197.11      205.77      6.36 o 
   5  13   6      960.44      931.61      9.52 o 
   6  13   6        2.27        6.84      6.34 o 
   7  13   6        8.78       17.05      6.82 o 
   8  13   6        4.39        2.22      6.95 o 
   9  13   6      168.61      178.17      7.90 o 
  10  13   6       30.39       29.29      7.05 o 
  11  13   6        0.29        1.18      7.47 o 
  12  13   6       10.50        9.82      7.52 o 
  13  13   6      410.71      406.91     13.03 o 
  14  13   6       45.29       55.81     12.26 o 
  15  13   6      141.06      117.89     12.93 o 
  16  13   6        0.58        6.37     12.59 o 
  17  13   6      208.83      182.91     15.14 o 
   0  14   6     2224.74     2188.70     13.45 o 
   1  14   6      384.00      374.65      6.92 o 
   2  14   6     1195.85     1251.97      7.99 o 
   3  14   6        4.19        1.10      5.57 o 
   4  14   6     1209.18     1162.78     15.14 o 
   5  14   6        4.20        3.92      6.19 o 
   6  14   6       52.18       60.80      7.03 o 
   7  14   6      718.36      609.12     10.23 o 
   8  14   6     2226.21     2313.84     22.47 o 
   9  14   6      166.51      126.78      9.24 o 
  10  14   6        0.01       -0.78      7.97 o 
  11  14   6       58.43       51.16      8.29 o 
  12  14   6        1.87       -7.59      9.68 o 
  13  14   6      188.72      192.80     12.44 o 
  14  14   6       17.63        6.66     12.09 o 
  15  14   6        0.89       11.82     12.27 o 
  16  14   6        2.70        5.72     12.56 o 
  17  14   6       18.59       16.57     12.72 o 
   1  15   6      597.39      626.84      6.81 o 
   2  15   6      400.72      416.39      6.95 o 
   3  15   6      379.33      393.11      7.02 o 
   4  15   6      436.37      482.46      9.13 o 
   5  15   6       50.95       38.16      6.86 o 
   6  15   6      986.03      919.30     13.01 o 
   7  15   6      244.71      266.48     10.02 o 
   8  15   6       63.42       43.29      8.77 o 
   9  15   6       82.02       74.28      9.06 o 
  10  15   6       29.99       31.90      9.37 o 
  11  15   6       18.19       10.83      9.88 o 
  12  15   6       58.83       44.87     14.48 o 
  13  15   6      135.48      116.33     14.12 o 
  14  15   6       41.09       63.13     14.40 o 
  15  15   6        7.96        8.61     14.17 o 
  16  15   6      283.81      271.62     16.12 o 
  17  15   6       56.85       70.95     16.60 o 
   0  16   6        0.14       -0.14      8.88 o 
   1  16   6      875.56      865.31      8.94 o 
   2  16   6      186.67      157.78      6.55 o 
   3  16   6      407.77      435.32      7.58 o 
   4  16   6     1084.39     1007.24     10.07 o 
   5  16   6     3965.08     4105.19     25.64 o 
   6  16   6      273.37      284.24      8.91 o 
   7  16   6      219.55      212.50     10.14 o 
   8  16   6       34.06       30.85      9.68 o 
   9  16   6       12.39       24.39     10.00 o 
  10  16   6       64.21       67.96     10.65 o 
  11  16   6       11.21       16.45     11.78 o 
  12  16   6      314.08      348.37     18.75 o 
  13  16   6      412.65      429.25     19.60 o 
  14  16   6        1.86       -3.53     17.48 o 
  15  16   6      130.35      105.60     18.19 o 
  16  16   6       62.19       67.28     17.44 o 
   1  17   6      718.45      752.36      9.36 o 
   2  17   6       36.66       39.22      6.49 o 
   3  17   6      553.58      547.01      9.63 o 
   4  17   6     1377.94     1400.53     11.25 o 
   5  17   6      358.88      336.55      9.12 o 
   6  17   6      164.41      145.37      9.18 o 
   7  17   6        8.37       12.11      9.48 o 
   8  17   6       14.14       17.50      9.82 o 
   9  17   6      176.63      185.15     11.04 o 
  10  17   6      427.46      416.14     15.84 o 
  11  17   6      178.48      160.47     17.45 o 
  12  17   6      390.27      415.64     19.40 o 
  13  17   6      314.95      383.76     19.63 o 
  14  17   6       28.53       46.36     17.54 o 
  15  17   6        8.83        2.19     17.56 o 
  16  17   6      152.32      153.52     21.80 o 
   0  18   6     1056.02     1077.37     17.68 o 
   1  18   6      821.38      844.46     12.42 o 
   2  18   6      139.47      144.21      8.02 o 
   3  18   6      494.82      491.88      9.00 o 
   4  18   6      443.12      427.33      8.90 o 
   5  18   6      382.90      404.88      9.67 o 
   6  18   6      613.89      593.25     11.12 o 
   7  18   6       11.38        9.58     10.03 o 
   8  18   6      331.01      328.68     11.67 o 
   9  18   6      104.88      101.57     13.23 o 
  10  18   6      930.85     1025.73     21.90 o 
  11  18   6      342.71      320.19     18.95 o 
  12  18   6        7.12      -17.27     17.41 o 
  13  18   6        1.92       14.67     17.60 o 
  14  18   6        9.01       13.04     17.83 o 
  15  18   6       41.92       29.87     17.40 o 
   1  19   6      110.18       94.81      9.47 o 
   2  19   6     1076.50     1102.69     18.20 o 
   3  19   6       57.61       52.80      7.58 o 
   4  19   6       34.31       31.90      8.49 o 
   5  19   6      176.70      162.26      9.75 o 
   6  19   6        0.76       -6.60      9.32 o 
   7  19   6        7.31        4.19     10.41 o 
   8  19   6      198.18      177.38     13.55 o 
   9  19   6       39.64       23.68     16.47 o 
  10  19   6      235.51      269.67     18.36 o 
  11  19   6      102.54       83.90     18.15 o 
  12  19   6       57.75       42.61     18.04 o 
  13  19   6        0.51       -1.00     17.65 o 
  14  19   6      110.44      103.00     18.37 o 
   0  20   6        0.42       -6.29     13.77 o 
   1  20   6       41.48       35.90      9.78 o 
   2  20   6       14.64       14.75      9.72 o 
   3  20   6        1.39        0.94      9.81 o 
   4  20   6        9.19       21.61      9.11 o 
   5  20   6        0.26        1.51      9.36 o 
   6  20   6       54.94       62.16     10.85 o 
   7  20   6      473.86      461.74     18.47 o 
   8  20   6       73.41       75.55     16.71 o 
   9  20   6        2.30        7.46     16.87 o 
  10  20   6      198.62      192.13     18.67 o 
  11  20   6      133.31      111.04     18.41 o 
  12  20   6        3.47        8.33     17.75 o 
  13  20   6       75.41       73.28     18.49 o 
  14  20   6        5.97       13.09     17.54 o 
   1  21   6       55.28       40.06     10.20 o 
   2  21   6       77.63       83.24     10.32 o 
   3  21   6      117.10      113.20     11.64 o 
   4  21   6      120.41      137.64     12.07 o 
   5  21   6       92.95       75.56     12.34 o 
   6  21   6       12.00       16.96     13.83 o 
   7  21   6        8.65        4.18     16.44 o 
   8  21   6       19.43       19.01     17.07 o 
   9  21   6      505.82      482.68     20.08 o 
  10  21   6      127.49      157.82     18.67 o 
  11  21   6       14.73       11.52     17.79 o 
  12  21   6       89.41      103.05     18.85 o 
  13  21   6       39.56       53.25     18.25 o 
   0  22   6     2156.04     2248.81     31.60 o 
   1  22   6       36.83       22.18     13.42 o 
   2  22   6      117.05      156.26     20.34 o 
   3  22   6       41.45       42.98     16.48 o 
   4  22   6      143.89      112.37     21.72 o 
   5  22   6       13.75       21.42     13.88 o 
   6  22   6      275.62      293.68     14.91 o 
   7  22   6        3.86        8.29     16.93 o 
   8  22   6        0.06      -16.18     16.96 o 
   9  22   6       32.39       17.94     17.51 o 
  10  22   6      908.12      972.79     23.81 o 
  11  22   6        8.08       11.77     18.30 o 
  12  22   6       29.64       39.19     17.98 o 
   1  23   6       13.81       17.00     16.54 o 
   2  23   6      214.83      202.36     17.55 o 
   3  23   6      654.05      639.42     20.00 o 
   4  23   6      106.64      103.89     17.20 o 
   5  23   6       22.45       36.94     17.24 o 
   6  23   6        0.46       14.58     15.60 o 
   7  23   6      154.91      131.70     17.83 o 
   8  23   6      348.24      363.05     19.23 o 
   9  23   6      285.08      294.85     19.41 o 
  10  23   6        4.36        1.15     17.84 o 
  11  23   6      126.37      106.80     18.58 o 
   0  24   6       80.95       85.69     20.50 o 
   1  24   6      104.36       85.28     17.10 o 
   2  24   6       17.72       -0.17     17.03 o 
   3  24   6       83.36       87.86     17.47 o 
   4  24   6      202.49      170.97     18.18 o 
   5  24   6      277.52      252.67     18.85 o 
   6  24   6       31.51       34.23     16.39 o 
   7  24   6       12.95       11.88     16.88 o 
   8  24   6        0.17       11.24     17.01 o 
   9  24   6      210.85      232.38     20.35 o 
  10  24   6       83.35       63.35     17.88 o 
   1  25   6      133.03      118.14     17.58 o 
   2  25   6      525.35      564.49     25.81 o 
   3  25   6        0.92        9.37     17.16 o 
   4  25   6        0.25       29.55     17.26 o 
   5  25   6       88.97      116.92     17.02 o 
   6  25   6       19.25       40.11     21.65 o 
   7  25   6        5.60       -0.79     21.74 o 
   8  25   6        0.06       -7.35     17.03 o 
   9  25   6        2.45        4.51     17.09 o 
   0  26   6       77.99       58.98     31.07 o 
   1  26   6       10.98        4.96     26.38 o 
   2  26   6      121.85      119.47     17.89 o 
   3  26   6       33.04       38.29     17.01 o 
   4  26   6       18.61       38.52     15.13 o 
   5  26   6        2.14       23.54     18.67 o 
   6  26   6       36.85       46.35     21.24 o 
   7  26   6        5.62       12.47     21.29 o 
   1  27   6       29.65        8.54     21.28 o 
   2  27   6        6.51        9.05     21.66 o 
   3  27   6       75.13       84.14     17.96 o 
   4  27   6        1.97       13.96     14.68 o 
   5  27   6       17.99       26.33     16.83 o 
   6  27   6       13.91       31.39     29.04 o 
   0  28   6      482.52      487.22     36.46 o 
   1  28   6       10.97       18.33     21.05 o 
   2  28   6      101.58      100.25     28.45 o 
   1   1   7     9510.38     9895.35     43.32 o 
   2   1   7        0.03        4.23      3.28 o 
   3   1   7      117.06      132.89      4.21 o 
   4   1   7    10404.85    10508.86     51.07 o 
   5   1   7     2533.64     2573.33     22.79 o 
   6   1   7      671.52      814.06     10.23 o 
   7   1   7     4603.34     4645.41     21.56 o 
   8   1   7      477.99      466.41      5.55 o 
   9   1   7      154.33      153.10      5.35 o 
  10   1   7      376.83      378.57      6.59 o 
  11   1   7       18.77        4.82      6.27 o 
  12   1   7       92.58       90.43      7.32 o 
  13   1   7       24.86       20.72      7.44 o 
  14   1   7      706.62      745.30     11.71 o 
  15   1   7        0.20       11.99      8.90 o 
  16   1   7        4.29        8.36     10.47 o 
  17   1   7       25.21       22.37     10.75 o 
  18   1   7        7.75       10.16     12.14 o 
  19   1   7        9.65       12.38     11.22 o 
  20   1   7        8.14       14.59     14.04 o 
   0   2   7    11150.30    11212.02     41.86 o 
   1   2   7    17597.32    18741.61     61.52 o 
   2   2   7      897.87      943.03      8.74 o 
   3   2   7      465.23      479.57      4.15 o 
   4   2   7      563.36      596.01      6.02 o 
   5   2   7    18786.28    21928.02     60.48 o 
   6   2   7       12.52       13.68      3.95 o 
   7   2   7       32.23       56.00      3.81 o 
   8   2   7       82.98       69.26      4.40 o 
   9   2   7      358.84      400.49      5.64 o 
  10   2   7      833.19      818.14      8.63 o 
  11   2   7      153.87      126.93      5.98 o 
  12   2   7       23.09        5.11      6.67 o 
  13   2   7        0.72       -0.39      7.36 o 
  14   2   7        0.73       10.82      7.72 o 
  15   2   7      277.55      308.85      9.20 o 
  16   2   7       13.97       18.60     10.77 o 
  17   2   7        1.19        2.79     10.73 o 
  18   2   7      263.16      249.64     13.10 o 
  19   2   7       32.14       32.30     12.37 o 
  20   2   7       17.23       18.42     19.75 o 
   1   3   7    10439.21    11142.14     40.56 o 
   2   3   7     3281.95     3569.39     14.03 o 
   3   3   7      719.51      694.66      5.05 o 
   4   3   7     1013.03     1127.00      6.76 o 
   5   3   7    14887.84    16799.69     57.79 o 
   6   3   7       61.76       74.50      4.07 o 
   7   3   7       96.35      117.27      4.06 o 
   8   3   7       40.11       33.21      4.06 o 
   9   3   7      201.02      187.58      5.21 o 
  10   3   7     1536.72     1550.09     11.25 o 
  11   3   7       13.49       10.31      5.90 o 
  12   3   7       51.95       35.46      6.72 o 
  13   3   7       22.17       26.47      6.84 o 
  14   3   7      164.44      192.88      8.33 o 
  15   3   7       16.78       20.04      8.14 o 
  16   3   7      227.86      236.35     10.94 o 
  17   3   7      190.33      193.41     13.28 o 
  18   3   7      119.49      110.75     12.34 o 
  19   3   7        2.39       -1.79     13.73 o 
  20   3   7       11.57        6.67     26.48 o 
   0   4   7     9902.97    10847.73     42.30 o 
   1   4   7    20545.17    22600.37     62.15 o 
   2   4   7     3570.82     3612.15     15.07 o 
   3   4   7     1504.53     1674.68     10.11 o 
   4   4   7     2157.84     2300.41     16.16 o 
   5   4   7     1323.50     1254.82      7.58 o 
   6   4   7      922.02      956.31      7.42 o 
   7   4   7      108.31      111.53      4.08 o 
   8   4   7     1548.73     1531.02      7.98 o 
   9   4   7     5596.48     5739.36     18.81 o 
  10   4   7     1091.55     1000.92      7.36 o 
  11   4   7      156.44      131.67      5.53 o 
  12   4   7     1420.38     1371.94     11.52 o 
  13   4   7       67.76       75.32      7.44 o 
  14   4   7       40.95       47.05      7.80 o 
  15   4   7      153.25      162.08      9.03 o 
  16   4   7        2.21        6.77     11.03 o 
  17   4   7       61.06       55.21     11.51 o 
  18   4   7       14.27       22.43     14.49 o 
  19   4   7      279.59      314.55     15.37 o 
   1   5   7     5067.55     5477.44     19.73 o 
   2   5   7     1520.51     1465.46     12.98 o 
   3   5   7     6646.03     7305.21     32.64 o 
   4   5   7     1794.32     2046.72     14.91 o 
   5   5   7      404.09      462.60      5.07 o 
   6   5   7      334.69      324.31      4.81 o 
   7   5   7      557.48      461.05      6.19 o 
   8   5   7        4.45       15.09      4.24 o 
   9   5   7     1424.87     1406.69      7.45 o 
  10   5   7      124.22      156.49      5.14 o 
  11   5   7       24.30       23.74      5.50 o 
  12   5   7      183.20      178.25      6.28 o 
  13   5   7       49.37       36.65      6.88 o 
  14   5   7      181.70      176.88      9.32 o 
  15   5   7      698.47      730.51     13.67 o 
  16   5   7        5.76       13.19     12.28 o 
  17   5   7       18.65       11.57     12.57 o 
  18   5   7      148.49      171.46     17.26 o 
  19   5   7        3.43       -0.27     17.85 o 
   0   6   7     1210.00     1515.46     21.20 o 
   1   6   7      360.55      479.74      5.02 o 
   2   6   7       15.18        8.30      3.45 o 
   3   6   7      479.52      453.61      6.62 o 
   4   6   7      922.06     1113.41      8.07 o 
   5   6   7       76.77       84.00      3.63 o 
   6   6   7      421.24      418.01      5.22 o 
   7   6   7     2362.01     2542.23     10.90 o 
   8   6   7     1974.49     2019.84     14.73 o 
   9   6   7        2.47       -1.71      4.84 o 
  10   6   7     2431.83     2270.49     10.17 o 
  11   6   7      114.07       92.76      6.13 o 
  12   6   7       33.48       18.16      6.25 o 
  13   6   7       78.39       75.65      7.48 o 
  14   6   7      141.38      141.23     10.22 o 
  15   6   7      298.49      334.85     15.28 o 
  16   6   7       22.11       16.45     14.43 o 
  17   6   7        1.38        7.41     14.80 o 
  18   6   7       30.79       49.72     15.35 o 
  19   6   7       97.01       92.76     18.19 o 
   1   7   7     1637.71     1786.77     14.22 o 
   2   7   7     1880.64     1863.02     11.39 o 
   3   7   7     5151.36     5689.24     37.54 o 
   4   7   7        4.70        8.22      2.63 o 
   5   7   7     1018.52     1096.92      8.36 o 
   6   7   7      389.97      320.05      5.39 o 
   7   7   7      288.16      264.18      5.01 o 
   8   7   7     2746.51     2730.19     12.22 o 
   9   7   7     1148.70     1083.79      8.02 o 
  10   7   7      183.20      200.11      6.28 o 
  11   7   7      187.38      207.48      7.40 o 
  12   7   7      165.59      161.23      8.30 o 
  13   7   7        1.61       -3.68      8.23 o 
  14   7   7       88.51       66.79     10.03 o 
  15   7   7      879.93      841.59     17.61 o 
  16   7   7      241.68      288.52     16.02 o 
  17   7   7       33.89       27.96     14.95 o 
  18   7   7        1.48        2.32     15.01 o 
  19   7   7       78.87       81.51     15.55 o 
   0   8   7    19366.62    20732.76     78.82 o 
   1   8   7      718.67      775.19      6.45 o 
   2   8   7      101.90       93.01      4.15 o 
   3   8   7      227.81      263.33      4.39 o 
   4   8   7      706.43      740.10      8.86 o 
   5   8   7      403.67      376.81      5.17 o 
   6   8   7        0.70        0.03      4.54 o 
   7   8   7        0.57        3.44      4.58 o 
   8   8   7      975.39      832.62      6.94 o 
   9   8   7      452.44      505.28      7.24 o 
  10   8   7      335.11      299.07      8.10 o 
  11   8   7      829.39      854.06     10.46 o 
  12   8   7      318.14      274.39      8.55 o 
  13   8   7      401.22      424.83      9.96 o 
  14   8   7      148.48      137.90     10.53 o 
  15   8   7       55.90       54.87     14.12 o 
  16   8   7        7.80        7.23     14.67 o 
  17   8   7       44.11       46.95     14.92 o 
  18   8   7      448.18      499.90     17.87 o 
  19   8   7      302.38      345.51     16.98 o 
   1   9   7     2285.79     2503.32     11.03 o 
   2   9   7     2338.12     2331.54     15.49 o 
   3   9   7       83.41       85.17      3.84 o 
   4   9   7     1388.33     1368.04      9.60 o 
   5   9   7       59.58       62.64      4.36 o 
   6   9   7       41.87       36.92      4.32 o 
   7   9   7       44.44       42.35      5.48 o 
   8   9   7      307.66      254.56      6.34 o 
   9   9   7     1759.05     1781.59     12.88 o 
  10   9   7     1382.96     1320.92     17.15 o 
  11   9   7      320.14      287.25      9.54 o 
  12   9   7      240.43      217.85      8.88 o 
  13   9   7       38.35       38.54      8.21 o 
  14   9   7       39.29       43.91     10.10 o 
  15   9   7      155.93      155.83     12.83 o 
  16   9   7        0.53       -1.59     14.67 o 
  17   9   7        1.07        0.24     14.80 o 
  18   9   7       95.45      135.94     15.92 o 
  19   9   7       43.58       75.17     30.30 o 
   0  10   7     4973.59     5155.83     39.34 o 
   1  10   7       54.11       47.65      4.55 o 
   2  10   7      929.08      988.83      7.69 o 
   3  10   7     4409.85     4444.47     16.22 o 
   4  10   7      512.53      507.48      6.28 o 
   5  10   7      579.99      618.72      6.20 o 
   6  10   7     1867.88     2058.40     14.97 o 
   7  10   7      161.26      184.43      5.87 o 
   8  10   7      474.53      460.37      6.91 o 
   9  10   7        4.14        7.82      6.20 o 
  10  10   7        6.20        8.82      6.96 o 
  11  10   7       25.50       24.98      7.96 o 
  12  10   7      183.59      184.69      8.97 o 
  13  10   7       52.34       42.55      8.38 o 
  14  10   7       70.40       53.70     10.23 o 
  15  10   7      156.93      166.51     13.03 o 
  16  10   7       67.86       62.88     14.99 o 
  17  10   7      270.23      269.31     16.69 o 
  18  10   7      167.11      171.90     16.17 o 
   1  11   7      413.59      449.71      6.47 o 
   2  11   7      189.48      163.47      4.49 o 
   3  11   7      209.55      251.09      5.64 o 
   4  11   7      819.72      862.99      7.48 o 
   5  11   7       36.29       66.85      5.48 o 
   6  11   7      828.67      805.65      7.48 o 
   7  11   7      311.48      266.83      6.15 o 
   8  11   7      109.89      114.15      5.99 o 
   9  11   7      896.77      885.87      9.17 o 
  10  11   7       29.65       38.96      7.05 o 
  11  11   7        0.10        2.47      7.17 o 
  12  11   7      133.77      105.69      8.57 o 
  13  11   7      421.44      424.66     10.22 o 
  14  11   7        3.56        6.70     11.74 o 
  15  11   7       16.03       29.09     12.36 o 
  16  11   7        4.53       -2.60     12.74 o 
  17  11   7        5.94       17.27     14.90 o 
  18  11   7        3.62       12.03     14.76 o 
   0  12   7      233.33      220.53      8.29 o 
   1  12   7       32.43       36.50      4.39 o 
   2  12   7       11.51        9.41      4.73 o 
   3  12   7      403.13      425.79      6.13 o 
   4  12   7     1537.01     1661.01     10.39 o 
   5  12   7       10.80        8.65      5.33 o 
   6  12   7       35.69       94.41      5.39 o 
   7  12   7      540.82      480.24      7.47 o 
   8  12   7      534.49      513.69      7.69 o 
   9  12   7      808.00      769.27     10.11 o 
  10  12   7     1693.10     1673.78     11.59 o 
  11  12   7      449.52      481.79      9.23 o 
  12  12   7      132.96      106.35      8.79 o 
  13  12   7        0.00        2.25      9.33 o 
  14  12   7       85.05       92.26     12.51 o 
  15  12   7        5.05       11.20     12.55 o 
  16  12   7      243.19      240.94     13.80 o 
  17  12   7        4.34       10.85     14.78 o 
  18  12   7       47.82       55.93     14.71 o 
   1  13   7       62.37       81.31      4.61 o 
   2  13   7      189.71      204.61      5.93 o 
   3  13   7      277.52      264.57      6.00 o 
   4  13   7     1701.33     1743.61     16.46 o 
   5  13   7      986.44     1025.48     13.43 o 
   6  13   7     1300.85     1210.31      9.15 o 
   7  13   7        0.52        2.51      6.15 o 
   8  13   7     1612.84     1632.13     14.47 o 
   9  13   7      796.54      787.76     10.05 o 
  10  13   7        0.06       -0.21      7.06 o 
  11  13   7        0.47        5.58      7.41 o 
  12  13   7       42.84       44.76      8.73 o 
  13  13   7       95.40      112.26     12.02 o 
  14  13   7       97.90       97.99     12.45 o 
  15  13   7        2.76       12.65     12.53 o 
  16  13   7        4.27       -4.52     12.59 o 
  17  13   7       40.56       36.24     12.95 o 
   0  14   7      358.68      375.54      8.51 o 
   1  14   7      452.22      454.95      7.63 o 
   2  14   7      302.54      310.96      6.41 o 
   3  14   7       95.43       89.47      5.88 o 
   4  14   7     2996.96     2960.38     21.01 o 
   5  14   7      713.45      706.66      8.25 o 
   6  14   7     2461.29     2395.85     23.24 o 
   7  14   7        6.20        7.42      7.54 o 
   8  14   7       10.39       13.55      8.45 o 
   9  14   7      132.95      117.77      9.24 o 
  10  14   7        3.75       -3.76      7.81 o 
  11  14   7       87.75       67.32      8.92 o 
  12  14   7      155.48      126.32     10.84 o 
  13  14   7       13.77       14.46     12.43 o 
  14  14   7        0.93       -4.06     12.11 o 
  15  14   7        1.36        7.78     12.39 o 
  16  14   7      160.71      172.70     13.47 o 
  17  14   7       66.04       67.21     12.91 o 
   1  15   7     4170.69     4337.50     30.29 o 
   2  15   7      122.16      117.59      6.03 o 
   3  15   7     1276.71     1309.19     11.19 o 
   4  15   7     3609.47     3533.98     14.46 o 
   5  15   7        2.73        4.33      6.98 o 
   6  15   7      168.96      185.99      8.45 o 
   7  15   7      426.07      384.20      9.74 o 
   8  15   7       67.30       47.26      8.81 o 
   9  15   7      161.12      147.11      9.57 o 
  10  15   7       99.07       80.61      9.51 o 
  11  15   7       35.28       19.09     10.33 o 
  12  15   7      498.73      534.17     19.33 o 
  13  15   7        9.25        8.37     13.73 o 
  14  15   7      250.36      280.32     15.42 o 
  15  15   7        9.78       30.72     14.35 o 
  16  15   7      209.73      259.28     16.01 o 
  17  15   7        1.72       -5.04     18.99 o 
   0  16   7      181.26      193.46     12.29 o 
   1  16   7      639.91      652.11      8.47 o 
   2  16   7      545.60      540.40      8.59 o 
   3  16   7      909.13      914.73      8.89 o 
   4  16   7       12.47       19.25      7.22 o 
   5  16   7     1328.65     1423.11     11.99 o 
   6  16   7      147.55      164.90      7.36 o 
   7  16   7      761.09      707.04     12.14 o 
   8  16   7      127.66      105.80      9.97 o 
   9  16   7      761.76      765.85     12.94 o 
  10  16   7      386.82      380.93     12.00 o 
  11  16   7      385.60      408.36     15.39 o 
  12  16   7       13.80        2.82     16.81 o 
  13  16   7      231.74      253.94     18.80 o 
  14  16   7       25.67       26.98     17.41 o 
  15  16   7        7.32        7.43     17.47 o 
  16  16   7       52.80       44.08     17.87 o 
   1  17   7     1771.22     1730.24     15.31 o 
   2  17   7     1127.15     1124.17     10.27 o 
   3  17   7      157.34      153.03      7.19 o 
   4  17   7      154.65      126.10      7.83 o 
   5  17   7        6.19        7.09      7.53 o 
   6  17   7      292.04      272.97      9.64 o 
   7  17   7     1512.51     1488.27     20.19 o 
   8  17   7        8.67       12.93      9.93 o 
   9  17   7        7.45        9.24     10.17 o 
  10  17   7        1.06        4.47     14.13 o 
  11  17   7      162.62      174.22     17.56 o 
  12  17   7       11.00        5.69     17.14 o 
  13  17   7      167.34      143.31     18.54 o 
  14  17   7       46.14       55.20     17.98 o 
  15  17   7       69.76       82.69     18.11 o 
  16  17   7       10.05       -4.43     30.24 o 
   0  18   7     1296.69     1337.87     18.99 o 
   1  18   7      236.68      231.90      9.77 o 
   2  18   7     2043.35     2098.31     14.02 o 
   3  18   7       74.36       74.95      7.09 o 
   4  18   7     1112.70     1099.30     11.03 o 
   5  18   7      140.08      121.12      8.81 o 
   6  18   7       62.20       67.67      8.45 o 
   7  18   7      215.38      199.19     10.89 o 
   8  18   7      299.90      294.66     11.60 o 
   9  18   7      141.82      160.14     13.39 o 
  10  18   7      837.11      889.22     24.31 o 
  11  18   7        0.01       -8.61     17.02 o 
  12  18   7        4.77       -2.81     17.43 o 
  13  18   7       84.43       83.53     18.29 o 
  14  18   7      146.56      171.50     18.84 o 
  15  18   7       37.83       33.05     17.36 o 
   1  19   7        7.30        5.21      9.25 o 
   2  19   7        0.69        3.11      9.28 o 
   3  19   7      675.13      692.50     11.31 o 
   4  19   7      126.41      120.66      8.34 o 
   5  19   7        2.51        0.62      8.51 o 
   6  19   7        9.02       14.52      8.56 o 
   7  19   7        7.90        8.26     10.37 o 
   8  19   7        2.95       11.51     12.76 o 
   9  19   7        0.39      -10.13     16.19 o 
  10  19   7       87.93       87.59     17.42 o 
  11  19   7       28.47       21.38     17.36 o 
  12  19   7      375.33      356.10     21.63 o 
  13  19   7       48.21       55.11     18.04 o 
  14  19   7       52.85       68.48     18.35 o 
   0  20   7        0.24        8.77     13.73 o 
   1  20   7      592.79      586.56     11.87 o 
   2  20   7       27.35       16.41      9.69 o 
   3  20   7      204.44      195.90     10.63 o 
   4  20   7      775.50      747.06     17.43 o 
   5  20   7       92.92       90.88      9.94 o 
   6  20   7      322.00      308.77     10.90 o 
   7  20   7       37.84       46.27     16.20 o 
   8  20   7        0.08        8.77     16.40 o 
   9  20   7        3.39        8.02     16.94 o 
  10  20   7       17.41       13.34     17.43 o 
  11  20   7      459.00      520.21     26.70 o 
  12  20   7        7.47        0.66     17.70 o 
  13  20   7      222.03      273.11     20.20 o 
  14  20   7      107.99       73.04     29.82 o 
   1  21   7        3.59        8.29     10.12 o 
   2  21   7       59.85       63.09     10.39 o 
   3  21   7       35.59       30.71     11.41 o 
   4  21   7        3.86        1.78     12.93 o 
   5  21   7       58.94       53.51     12.20 o 
   6  21   7       30.19       47.09     12.20 o 
   7  21   7       20.18       13.32     16.25 o 
   8  21   7       72.99       61.50     17.21 o 
   9  21   7      114.13      111.70     18.14 o 
  10  21   7        2.37       -3.92     17.27 o 
  11  21   7        0.88        4.04     17.99 o 
  12  21   7      138.73      128.78     19.06 o 
  13  21   7      117.38      116.28     18.66 o 
   0  22   7        0.70       -1.68     25.06 o 
   1  22   7       21.62       22.87     13.72 o 
   2  22   7      332.30      339.77     15.37 o 
   3  22   7        1.05      -16.45     16.45 o 
   4  22   7        5.12       -2.80     16.41 o 
   5  22   7      160.10      134.44     17.53 o 
   6  22   7       23.59       41.81     12.49 o 
   7  22   7        1.16        0.09     16.66 o 
   8  22   7      329.58      351.72     19.09 o 
   9  22   7       17.05       10.57     17.17 o 
  10  22   7      110.81      127.37     18.64 o 
  11  22   7        4.29       -7.46     17.68 o 
  12  22   7       36.02       28.01     17.83 o 
   1  23   7       69.58       35.37     13.99 o 
   2  23   7      370.99      369.29     18.80 o 
   3  23   7      194.89      201.92     18.23 o 
   4  23   7        1.59        6.47     17.08 o 
   5  23   7      135.10      148.12     20.80 o 
   6  23   7      100.38      123.90     17.24 o 
   7  23   7        0.82       -9.25     16.68 o 
   8  23   7       24.05       26.67     17.32 o 
   9  23   7       51.57       55.88     17.90 o 
  10  23   7        7.38       21.65     17.65 o 
  11  23   7       12.75       16.89     17.86 o 
   0  24   7       13.26       14.75     20.43 o 
   1  24   7       85.79       75.86     17.23 o 
   2  24   7      146.49      132.80     17.62 o 
   3  24   7       36.37       40.88     17.76 o 
   4  24   7       17.40        9.65     17.40 o 
   5  24   7       62.64       73.07     14.84 o 
   6  24   7      160.36      168.32     18.09 o 
   7  24   7       78.02       76.46     33.79 o 
   8  24   7       23.48       11.90     17.34 o 
   9  24   7       72.47       98.32     18.42 o 
  10  24   7        9.02       25.75     17.61 o 
   1  25   7        9.74        2.12     17.06 o 
   2  25   7       24.97       18.32     17.35 o 
   3  25   7       30.79       29.02     17.48 o 
   4  25   7      379.28      383.65     17.04 o 
   5  25   7        0.05       14.39     14.74 o 
   6  25   7      289.16      317.65     23.88 o 
   7  25   7       17.36       12.04     21.61 o 
   8  25   7       48.75       46.27     22.31 o 
   9  25   7        0.25        0.94     20.18 o 
   0  26   7      284.17      279.03     32.92 o 
   1  26   7       46.96       32.90     17.34 o 
   2  26   7      209.03      200.03     18.41 o 
   3  26   7      301.65      331.75     24.54 o 
   4  26   7       50.24       71.32     20.99 o 
   5  26   7       56.15       70.77     15.09 o 
   6  26   7        1.47       15.34     20.92 o 
   7  26   7       28.74       55.65     22.14 o 
   1  27   7       26.33       20.16     21.53 o 
   2  27   7       86.35       88.72     15.28 o 
   3  27   7      233.71      237.74     16.06 o 
   4  27   7        4.39       27.54     15.17 o 
   5  27   7       19.83       35.57     16.93 o 
   0  28   7       19.75       31.19     30.13 o 
   1  28   7        5.81        7.67     21.36 o 
   2  28   7      286.39      234.52     32.54 o 
   3  28   7        1.60       12.31     29.13 o 
   0   0   8     1974.92     2110.47     14.96 o 
   1   0   8     6986.37     7354.02     24.91 o 
   2   0   8        1.49        6.36      4.09 o 
   3   0   8     8218.03     8889.72     51.29 o 
   4   0   8    13346.41    15420.21     88.58 o 
   5   0   8     1830.98     1977.28     14.04 o 
   6   0   8      418.97      487.99      7.01 o 
   7   0   8     4432.75     4832.05     17.05 o 
   8   0   8     6147.40     6676.02     18.99 o 
   9   0   8      427.03      443.06      8.42 o 
  10   0   8     1157.06     1046.13     10.59 o 
  11   0   8     2229.51     2286.37     21.01 o 
  12   0   8       52.10       39.57     11.59 o 
  13   0   8      819.72      791.19     18.27 o 
  14   0   8      600.82      638.30     14.43 o 
  15   0   8      309.46      336.02     13.57 o 
  16   0   8      132.51      138.73     16.68 o 
  17   0   8      123.20      109.96     17.14 o 
  18   0   8      130.84       97.59     17.80 o 
  19   0   8      365.80      396.49     19.84 o 
  20   0   8        5.99       -5.28     27.74 o 
   1   1   8     5139.39     5406.60     22.89 o 
   2   1   8     1167.68     1264.28      9.91 o 
   3   1   8      711.61      760.88      5.65 o 
   4   1   8     1308.77     1349.97      9.24 o 
   5   1   8     2110.40     2432.82     13.27 o 
   6   1   8     2046.83     2101.47     15.00 o 
   7   1   8      991.76     1036.24      8.50 o 
   8   1   8     2181.84     2285.59     11.18 o 
   9   1   8     2214.01     2090.52     12.84 o 
  10   1   8     1072.46      982.45      8.11 o 
  11   1   8     1808.12     1645.07     12.43 o 
  12   1   8        7.44        0.00      6.72 o 
  13   1   8      818.99      834.84     10.06 o 
  14   1   8       98.58      133.85      8.85 o 
  15   1   8       25.32       31.93      8.88 o 
  16   1   8      355.43      363.07     12.75 o 
  17   1   8       53.40       55.89     12.00 o 
  18   1   8       87.30       88.70     12.53 o 
  19   1   8      137.62      130.83     12.59 o 
  20   1   8        2.82        0.84     19.39 o 
   0   2   8     5504.96     5448.82     28.08 o 
   1   2   8     5067.38     4997.15     26.22 o 
   2   2   8    20931.60    23871.79    156.10 o 
   3   2   8       23.99       22.50      2.71 o 
   4   2   8      143.48      182.05      4.49 o 
   5   2   8        9.90        3.00      4.76 o 
   6   2   8     5266.44     5720.33     22.71 o 
   7   2   8     1141.49     1192.19      6.66 o 
   8   2   8     1636.94     1600.70      9.73 o 
   9   2   8       52.99       48.61      4.86 o 
  10   2   8      610.00      692.96      7.17 o 
  11   2   8      181.46      170.31      6.17 o 
  12   2   8       27.81       28.86      6.79 o 
  13   2   8      158.71      153.08      7.99 o 
  14   2   8       66.27       49.80      8.10 o 
  15   2   8        2.02        3.76      8.58 o 
  16   2   8       14.96       14.10     12.09 o 
  17   2   8       11.06       14.12     11.70 o 
  18   2   8        0.35        5.64     12.00 o 
  19   2   8       59.79       59.51     12.37 o 
  20   2   8       20.59       15.97     19.35 o 
   1   3   8     4521.34     4610.38     19.84 o 
   2   3   8      210.78      165.98      3.07 o 
   3   3   8      123.70       98.28      3.25 o 
   4   3   8      857.70      856.86      6.89 o 
   5   3   8      351.18      342.32      5.39 o 
   6   3   8      115.77      120.01      4.28 o 
   7   3   8     5535.85     5472.21     20.20 o 
   8   3   8       32.29       39.21      4.15 o 
   9   3   8       90.14       91.52      5.07 o 
  10   3   8      292.21      252.40      5.63 o 
  11   3   8       79.25       83.21      5.95 o 
  12   3   8      139.45      109.68      7.05 o 
  13   3   8        0.38        1.14      6.96 o 
  14   3   8      687.04      669.75      9.97 o 
  15   3   8        3.73        5.48      8.74 o 
  16   3   8        2.75        6.04     12.08 o 
  17   3   8        2.41       -5.69     12.61 o 
  18   3   8       28.99       17.43     11.94 o 
  19   3   8       12.40       -5.13     13.58 o 
  20   3   8       27.16       54.44     28.04 o 
   0   4   8     2523.20     2503.33     10.87 o 
   1   4   8     2403.00     2526.58      9.10 o 
   2   4   8      515.43      630.00      5.65 o 
   3   4   8     4841.35     5416.99     31.68 o 
   4   4   8     2087.57     2220.54     14.63 o 
   5   4   8     4885.86     5202.04     20.41 o 
   6   4   8      862.54      890.23      6.23 o 
   7   4   8        0.08       12.16      3.80 o 
   8   4   8       28.46       34.97      4.17 o 
   9   4   8       83.89       77.02      4.81 o 
  10   4   8      559.27      561.77      6.17 o 
  11   4   8      197.35      153.14      5.59 o 
  12   4   8       97.51      103.01      6.51 o 
  13   4   8       21.01       16.60      6.91 o 
  14   4   8       75.68      103.18     10.55 o 
  15   4   8        0.01       -1.00      8.78 o 
  16   4   8        0.39       10.99     11.05 o 
  17   4   8       81.61       93.92     14.89 o 
  18   4   8        3.59        9.53     14.77 o 
  19   4   8      162.16      168.23     18.38 o 
   1   5   8      222.30      171.57      3.91 o 
   2   5   8     1986.34     2153.03     13.82 o 
   3   5   8     6410.08     7231.70     31.24 o 
   4   5   8        4.44        3.47      3.03 o 
   5   5   8      107.61      122.63      3.96 o 
   6   5   8      325.96      402.58      4.65 o 
   7   5   8      681.59      795.72      6.14 o 
   8   5   8      574.27      462.07      5.39 o 
   9   5   8      728.38      682.53      6.14 o 
  10   5   8     1064.83     1002.66      7.32 o 
  11   5   8      638.26      639.45      8.34 o 
  12   5   8      133.19      122.00      6.56 o 
  13   5   8       70.56       70.41      7.56 o 
  14   5   8        8.47        9.49      8.80 o 
  15   5   8       46.01       47.86     11.69 o 
  16   5   8      342.45      376.54     14.06 o 
  17   5   8        5.40        4.15     12.81 o 
  18   5   8       35.27       33.49     17.85 o 
  19   5   8       28.56       16.71     15.75 o 
   0   6   8    17815.20    19527.75     81.99 o 
   1   6   8      982.22     1243.90      7.16 o 
   2   6   8       55.63       46.20      3.67 o 
   3   6   8     6826.07     7062.62     37.14 o 
   4   6   8     2591.93     2859.87     25.05 o 
   5   6   8      116.64      124.21      4.06 o 
   6   6   8     2420.10     2695.11     11.33 o 
   7   6   8     2589.50     2504.75     13.89 o 
   8   6   8       49.92       69.34      4.52 o 
   9   6   8     4318.04     4034.64     22.23 o 
  10   6   8       54.89       30.29      5.37 o 
  11   6   8       51.58       31.94      6.44 o 
  12   6   8       64.35       61.57      6.81 o 
  13   6   8      179.31      150.91      8.50 o 
  14   6   8      137.15      111.16     10.04 o 
  15   6   8       34.15       24.04     11.53 o 
  16   6   8      330.97      362.08     16.43 o 
  17   6   8      294.99      308.24     16.70 o 
  18   6   8       23.58       34.19     15.44 o 
  19   6   8       29.42        8.50     18.08 o 
   1   7   8      309.39      425.76      6.03 o 
   2   7   8      302.92      225.67      4.84 o 
   3   7   8    11043.55    11896.11     49.57 o 
   4   7   8     1510.97     1732.14     11.26 o 
   5   7   8       73.38       62.25      4.05 o 
   6   7   8      729.41      776.26      6.58 o 
   7   7   8      832.69      824.36      6.39 o 
   8   7   8      676.42      617.12      6.51 o 
   9   7   8      545.09      500.79      6.80 o 
  10   7   8      643.86      626.23      7.82 o 
  11   7   8      229.21      212.04      7.40 o 
  12   7   8      579.59      614.08      9.94 o 
  13   7   8      144.08      123.65      8.60 o 
  14   7   8        6.30       -0.62     11.30 o 
  15   7   8       86.24       95.20     14.22 o 
  16   7   8      107.93      136.96     15.32 o 
  17   7   8       16.18       33.31     15.11 o 
  18   7   8        0.25        9.59     15.06 o 
  19   7   8      173.11      240.90     16.47 o 
   0   8   8     2356.82     2557.26     25.00 o 
   1   8   8        8.41       10.33      3.99 o 
   2   8   8     5494.38     5783.14     17.58 o 
   3   8   8    11150.46    12026.61     49.68 o 
   4   8   8     1104.86     1175.02      9.48 o 
   5   8   8       30.94       23.88      4.06 o 
   6   8   8      380.78      379.39      6.08 o 
   7   8   8      117.37      143.90      5.42 o 
   8   8   8        0.05        3.82      5.33 o 
   9   8   8     4537.96     4577.56     27.90 o 
  10   8   8        0.00        2.32      7.20 o 
  11   8   8     1402.74     1498.82     12.43 o 
  12   8   8       46.30       32.35      8.13 o 
  13   8   8       60.92       61.42      8.64 o 
  14   8   8       29.39       18.10     10.06 o 
  15   8   8      639.44      673.67     17.42 o 
  16   8   8      360.93      390.12     16.77 o 
  17   8   8       33.80       44.89     15.20 o 
  18   8   8       73.34       61.44     15.54 o 
  19   8   8       61.90       85.41     15.52 o 
   1   9   8     2111.51     2222.74     11.41 o 
   2   9   8      436.22      468.60      5.45 o 
   3   9   8     1946.65     2101.14     11.27 o 
   4   9   8     2427.62     2627.19     14.29 o 
   5   9   8      479.67      472.32      5.41 o 
   6   9   8     2895.12     3179.85     20.22 o 
   7   9   8     1355.43     1259.21      9.77 o 
   8   9   8     1997.74     1712.01     17.65 o 
   9   9   8       47.07       29.96      6.05 o 
  10   9   8      194.29      160.84      7.24 o 
  11   9   8      105.39      102.28      8.16 o 
  12   9   8        3.12        5.93      8.15 o 
  13   9   8      400.55      426.27     10.23 o 
  14   9   8        5.86        4.31      9.80 o 
  15   9   8       75.38       66.14     14.28 o 
  16   9   8        4.81        4.24     14.64 o 
  17   9   8       79.79       80.65     15.37 o 
  18   9   8       46.52       59.79     15.58 o 
   0  10   8       10.75       29.12      6.65 o 
   1  10   8     1181.79     1391.05      8.70 o 
   2  10   8     1438.96     1496.75     12.70 o 
   3  10   8     2997.27     3359.29     11.26 o 
   4  10   8      400.04      433.52      5.76 o 
   5  10   8     2590.14     2613.04     18.54 o 
   6  10   8      585.08      507.78      5.86 o 
   7  10   8       45.91       23.73      5.42 o 
   8  10   8      694.74      671.50      7.43 o 
   9  10   8     2362.49     2234.89     17.43 o 
  10  10   8        0.00       -0.89      6.85 o 
  11  10   8      113.40       98.54      8.27 o 
  12  10   8       24.97       23.52      8.81 o 
  13  10   8       10.25       10.45      8.93 o 
  14  10   8      130.66      118.01     10.51 o 
  15  10   8      122.14      123.31     12.97 o 
  16  10   8        6.21        6.30     14.93 o 
  17  10   8        0.43       10.92     15.15 o 
  18  10   8       28.50       15.38     14.92 o 
   1  11   8     5078.47     5141.15     13.88 o 
   2  11   8     2616.10     2791.30     15.32 o 
   3  11   8      192.23      231.10      7.01 o 
   4  11   8      563.14      558.17      6.43 o 
   5  11   8     2751.95     2857.33     12.84 o 
   6  11   8      536.58      641.13      6.29 o 
   7  11   8      553.91      576.14      7.40 o 
   8  11   8       35.39       28.98      5.84 o 
   9  11   8        0.18       -0.47      6.50 o 
  10  11   8        1.17        5.14      6.79 o 
  11  11   8      802.79      750.51      9.98 o 
  12  11   8        6.08       -0.25      8.63 o 
  13  11   8      359.97      325.88     10.01 o 
  14  11   8      346.61      324.02     13.42 o 
  15  11   8      168.50      156.46     13.21 o 
  16  11   8        7.56        2.12     14.66 o 
  17  11   8       40.58       45.61     15.32 o 
  18  11   8       66.42       85.82     15.28 o 
   0  12   8      631.15      588.97     17.37 o 
   1  12   8     2052.40     2318.90      9.23 o 
   2  12   8      103.47      152.32      5.15 o 
   3  12   8      112.23       83.94      5.76 o 
   4  12   8       64.35       54.06      6.22 o 
   5  12   8      605.04      601.75      6.60 o 
   6  12   8     1923.41     1858.91     11.31 o 
   7  12   8      250.19      227.32      6.83 o 
   8  12   8      572.89      634.78      7.85 o 
   9  12   8     1089.38     1105.07     10.01 o 
  10  12   8       45.69       58.75      7.30 o 
  11  12   8       25.23       16.67      7.82 o 
  12  12   8      108.20      111.03      9.27 o 
  13  12   8        2.08        8.46      9.29 o 
  14  12   8       20.11       16.03     12.10 o 
  15  12   8     1036.29     1127.42     17.29 o 
  16  12   8        6.83        9.46     12.62 o 
  17  12   8        1.53        0.55     14.70 o 
  18  12   8        0.28       16.08     20.27 o 
   1  13   8       28.21       19.82      4.90 o 
   2  13   8       62.24       44.22      5.35 o 
   3  13   8      381.46      370.54      6.75 o 
   4  13   8       15.63       19.01      5.95 o 
   5  13   8     2117.23     2242.63     15.81 o 
   6  13   8      421.60      389.41      7.16 o 
   7  13   8      153.88      133.86      7.07 o 
   8  13   8      516.89      541.99      8.82 o 
   9  13   8      147.29      120.64      7.85 o 
  10  13   8      290.19      293.37      8.13 o 
  11  13   8      689.59      714.35     10.29 o 
  12  13   8       11.96       15.65      9.02 o 
  13  13   8      217.99      187.41     12.40 o 
  14  13   8       45.53       58.96     12.34 o 
  15  13   8      107.54      114.91     13.08 o 
  16  13   8        1.15       -0.87     12.73 o 
  17  13   8      157.02      150.44     15.41 o 
   0  14   8     2926.86     2965.47     28.31 o 
   1  14   8      259.89      273.44      6.54 o 
   2  14   8      166.27      172.21      5.97 o 
   3  14   8     4101.97     4002.13     17.04 o 
   4  14   8      695.64      679.85      8.37 o 
   5  14   8       15.14       30.88      6.09 o 
   6  14   8      243.77      229.05      7.09 o 
   7  14   8      214.04      160.55      8.15 o 
   8  14   8       10.79       10.89      8.41 o 
   9  14   8       48.59       42.95      7.92 o 
  10  14   8      510.24      514.90     12.47 o 
  11  14   8      595.28      576.17     10.95 o 
  12  14   8      397.65      352.99     12.91 o 
  13  14   8       34.36       23.11     13.48 o 
  14  14   8       42.13       69.66     12.52 o 
  15  14   8        7.49       22.73     12.60 o 
  16  14   8      148.53      163.73     13.62 o 
  17  14   8       46.27       36.83     14.43 o 
   1  15   8      238.20      279.48      9.11 o 
   2  15   8       27.62       18.99      5.71 o 
   3  15   8        6.97        6.57      5.98 o 
   4  15   8     1411.34     1326.63     10.41 o 
   5  15   8       48.16       46.39      7.09 o 
   6  15   8      207.51      246.56      7.38 o 
   7  15   8      326.89      345.47      9.90 o 
   8  15   8       12.94        8.81      8.67 o 
   9  15   8      236.73      241.91      9.84 o 
  10  15   8        6.49        0.90     10.19 o 
  11  15   8       32.59       25.37     12.64 o 
  12  15   8      269.75      265.55     17.99 o 
  13  15   8        9.19       15.16     13.74 o 
  14  15   8       24.72       35.76     14.32 o 
  15  15   8       91.01       79.69     14.90 o 
  16  15   8       24.24       24.66     14.58 o 
   0  16   8     2138.31     2181.69     26.20 o 
   1  16   8       10.99       17.39      7.35 o 
   2  16   8      126.65      114.29      7.80 o 
   3  16   8      209.38      220.16      7.04 o 
   4  16   8      792.10      762.98      9.47 o 
   5  16   8     2141.84     2160.62     25.40 o 
   6  16   8      135.63      138.93      7.31 o 
   7  16   8     1334.99     1268.78     20.77 o 
   8  16   8       19.96       22.27      9.57 o 
   9  16   8       79.19       98.15     10.41 o 
  10  16   8      158.83      156.97     10.94 o 
  11  16   8       11.57        1.18     14.34 o 
  12  16   8      547.33      556.10     20.44 o 
  13  16   8      331.43      356.98     19.50 o 
  14  16   8       76.36       78.08     18.09 o 
  15  16   8      622.92      693.86     22.16 o 
  16  16   8       20.88       37.32     17.52 o 
   1  17   8      648.48      629.74     11.35 o 
   2  17   8      425.04      401.78      9.17 o 
   3  17   8       59.65       50.80      7.37 o 
   4  17   8        0.01        0.18      7.45 o 
   5  17   8       94.57       79.59      7.75 o 
   6  17   8       10.34       10.58      7.23 o 
   7  17   8      129.04      121.09     10.02 o 
   8  17   8      338.41      313.35     11.21 o 
   9  17   8      119.14      135.51     10.75 o 
  10  17   8      156.69      153.70     14.91 o 
  11  17   8      228.60      242.26     18.33 o 
  12  17   8      132.12      136.74     24.39 o 
  13  17   8       44.84       42.97     17.84 o 
  14  17   8       17.66       27.63     17.70 o 
  15  17   8       30.47       27.59     17.97 o 
   0  18   8     3285.00     3176.93     25.77 o 
   1  18   8      884.54      881.73     17.91 o 
   2  18   8        3.47        5.88      8.08 o 
   3  18   8      351.34      361.00      9.47 o 
   4  18   8       82.42       72.29      7.91 o 
   5  18   8      345.90      311.01      8.92 o 
   6  18   8       80.72       77.51      8.57 o 
   7  18   8        9.97        9.96      9.97 o 
   8  18   8       36.92       32.30     10.37 o 
   9  18   8        6.98       16.89     14.12 o 
  10  18   8        1.85       11.87     16.87 o 
  11  18   8        5.26        1.27     17.00 o 
  12  18   8        0.16       -2.96     17.49 o 
  13  18   8       54.18       36.64     17.95 o 
  14  18   8      136.68      173.85     19.14 o 
  15  18   8       30.28       32.97     18.00 o 
   1  19   8      226.54      224.37     10.22 o 
   2  19   8      396.12      355.82     10.90 o 
   3  19   8        6.66        2.60      8.52 o 
   4  19   8        0.09       -1.22      7.98 o 
   5  19   8       58.83       75.49      8.22 o 
   6  19   8       10.54       10.21      8.75 o 
   7  19   8      791.04      804.08     13.86 o 
   8  19   8      123.26      104.19     13.07 o 
   9  19   8        0.03        0.09     16.39 o 
  10  19   8        8.27       22.34     17.43 o 
  11  19   8       68.51       65.66     18.04 o 
  12  19   8       41.13       51.77     18.25 o 
  13  19   8      116.98      111.45     18.79 o 
  14  19   8        3.62       20.10     17.98 o 
   0  20   8      852.14      843.38     18.18 o 
   1  20   8      159.24      157.23     10.48 o 
   2  20   8      417.82      429.65     12.18 o 
   3  20   8        0.01       -2.73      9.94 o 
   4  20   8        0.68        1.17      9.00 o 
   5  20   8      184.42      180.27      9.54 o 
   6  20   8        7.20       18.30      9.68 o 
   7  20   8      132.50      140.39     16.66 o 
   8  20   8      183.64      210.04     17.51 o 
   9  20   8       13.86        2.88     16.92 o 
  10  20   8       18.63       33.69     17.67 o 
  11  20   8      321.00      322.03     20.06 o 
  12  20   8      223.11      237.76     19.58 o 
  13  20   8      241.76      312.07     21.42 o 
  14  20   8       65.51       45.72     30.01 o 
   1  21   8        1.81        3.70     10.16 o 
   2  21   8      144.79      153.66     13.77 o 
   3  21   8      270.13      257.44     11.33 o 
   4  21   8       13.52        8.93     12.95 o 
   5  21   8       38.26       40.04     12.31 o 
   6  21   8       91.08       95.05     12.46 o 
   7  21   8       38.21       48.82     16.50 o 
   8  21   8      253.57      277.87     18.77 o 
   9  21   8      372.60      413.16     19.91 o 
  10  21   8       34.20       34.08     17.88 o 
  11  21   8       67.45       99.85     18.42 o 
  12  21   8       13.22       20.63     18.29 o 
  13  21   8       42.77       43.66     18.09 o 
   0  22   8      913.03      990.11     31.19 o 
   1  22   8      250.80      240.30     15.13 o 
   2  22   8      161.41      144.80     14.65 o 
   3  22   8      282.18      293.78     23.51 o 
   4  22   8       93.55       63.58     17.12 o 
   5  22   8        3.16        9.36     14.10 o 
   6  22   8       89.22       90.68     12.76 o 
   7  22   8      184.98      194.43     20.27 o 
   8  22   8       21.91       27.38     17.42 o 
   9  22   8       16.88       27.87     17.78 o 
  10  22   8        4.73       -5.71     17.83 o 
  11  22   8      527.68      598.87     24.88 o 
  12  22   8       88.84       88.33     18.30 o 
   1  23   8      248.71      231.95     15.44 o 
   2  23   8      113.62      116.65     14.85 o 
   3  23   8      313.20      290.79     21.27 o 
   4  23   8      193.95      203.65     19.59 o 
   5  23   8        3.04       28.52     14.37 o 
   6  23   8        0.50       11.60     16.36 o 
   7  23   8       10.75        1.22     17.04 o 
   8  23   8      492.43      488.84     21.53 o 
   9  23   8        8.91       -1.22     17.33 o 
  10  23   8        1.50       -1.32     18.10 o 
  11  23   8        8.49        4.67     17.99 o 
   0  24   8       11.70       11.12     20.62 o 
   1  24   8       76.69       74.54     14.91 o 
   2  24   8        3.35        8.67     17.17 o 
   3  24   8      162.83      136.94     18.35 o 
   4  24   8        0.27       20.08     18.42 o 
   5  24   8      244.43      262.38     16.15 o 
   6  24   8       20.08       13.04     16.58 o 
   7  24   8       74.25       72.18     36.55 o 
   8  24   8       16.82       15.59     17.13 o 
   9  24   8      292.51      292.61     19.61 o 
  10  24   8       74.19       60.36     17.49 o 
   1  25   8        5.23       12.69     17.58 o 
   2  25   8      214.93      209.10     18.70 o 
   3  25   8       86.78       90.33     15.48 o 
   4  25   8        1.22       34.97     15.10 o 
   5  25   8        1.16        3.59     14.87 o 
   6  25   8      248.01      261.67     23.48 o 
   7  25   8       52.29       83.38     17.67 o 
   8  25   8       34.28        3.56     21.72 o 
   9  25   8       44.68       40.00     20.49 o 
   0  26   8      261.40      255.35     32.60 o 
   1  26   8       24.65       15.03     17.68 o 
   2  26   8        3.83       28.66     16.75 o 
   3  26   8      685.73      756.70     19.31 o 
   4  26   8        0.07        9.02     15.11 o 
   5  26   8       60.66       58.66     15.35 o 
   6  26   8        3.21       34.41     23.57 o 
   7  26   8       13.24       35.08     17.46 o 
   1  27   8      193.46      215.35     16.68 o 
   2  27   8        4.85       11.99     15.32 o 
   3  27   8       15.04       21.82     14.79 o 
   4  27   8       27.17       42.19     13.49 o 
   5  27   8       47.92       81.21     15.21 o 
   1   1   9       18.58       10.38      3.52 o 
   2   1   9      106.63      118.51      4.65 o 
   3   1   9     3133.46     3126.54     18.60 o 
   4   1   9     2296.83     2546.39     11.90 o 
   5   1   9     1538.51     1560.02      9.42 o 
   6   1   9      104.43       82.44      4.06 o 
   7   1   9      557.17      615.32      5.99 o 
   8   1   9     1555.04     1620.13     11.41 o 
   9   1   9      771.75      766.75      8.06 o 
  10   1   9       28.37       22.10      5.46 o 
  11   1   9      239.18      206.24      6.71 o 
  12   1   9      977.72      907.28      9.49 o 
  13   1   9      114.23       96.32      8.41 o 
  14   1   9      369.87      403.41     10.03 o 
  15   1   9       20.99       19.69      8.62 o 
  16   1   9       88.70      112.09     11.72 o 
  17   1   9        3.95       -3.84     11.82 o 
  18   1   9        2.95       12.35     12.06 o 
  19   1   9        6.91        1.20     11.99 o 
   0   2   9    18032.91    19852.44    115.30 o 
   1   2   9     2373.81     2303.72      8.81 o 
   2   2   9      533.62      567.29      4.64 o 
   3   2   9      421.72      465.76      4.33 o 
   4   2   9    16731.29    18551.93     94.73 o 
   5   2   9       86.27       92.96      5.26 o 
   6   2   9      825.39      944.32      6.31 o 
   7   2   9       15.16       14.73      4.45 o 
   8   2   9      865.84      773.59      6.72 o 
   9   2   9      229.96      206.77      5.81 o 
  10   2   9      259.95      209.11      6.04 o 
  11   2   9      877.93      760.09      7.83 o 
  12   2   9        1.81        0.69      6.79 o 
  13   2   9      373.35      330.38      8.65 o 
  14   2   9      110.67      117.26      8.36 o 
  15   2   9        3.07       13.93      9.31 o 
  16   2   9      411.80      431.32     14.07 o 
  17   2   9        5.08        9.02     11.72 o 
  18   2   9       13.78        7.11     12.04 o 
  19   2   9       14.02       -2.27     12.06 o 
  20   2   9      300.83      364.08     31.50 o 
   1   3   9     6131.39     6703.23     26.52 o 
   2   3   9     3428.93     3432.61     14.25 o 
   3   3   9      604.34      657.43      5.66 o 
   4   3   9      232.80      385.92      4.12 o 
   5   3   9       82.20       63.68      5.22 o 
   6   3   9      352.16      354.89      4.85 o 
   7   3   9     1597.75     1676.44     11.19 o 
   8   3   9      806.20      853.19      6.08 o 
   9   3   9      249.25      269.84      5.58 o 
  10   3   9       99.57      113.62      5.73 o 
  11   3   9      353.31      353.25      6.82 o 
  12   3   9        0.00        3.08      6.77 o 
  13   3   9      610.93      556.71      8.96 o 
  14   3   9       48.09       60.98      8.62 o 
  15   3   9        6.84        9.99      8.75 o 
  16   3   9      377.14      401.58     15.27 o 
  17   3   9        4.52        7.82     11.74 o 
  18   3   9       21.53       28.91     11.94 o 
  19   3   9      108.87       98.56     13.98 o 
   0   4   9      238.33      236.17      5.39 o 
   1   4   9      732.16      902.35      5.12 o 
   2   4   9     2068.32     2238.14     17.74 o 
   3   4   9      384.29      421.48      5.15 o 
   4   4   9     3444.46     3674.62     16.22 o 
   5   4   9      441.00      561.75      6.92 o 
   6   4   9     1334.46     1302.67      6.84 o 
   7   4   9      378.00      455.18      5.38 o 
   8   4   9        2.27       13.81      4.22 o 
   9   4   9      385.73      389.73      5.55 o 
  10   4   9      887.60      937.06      8.56 o 
  11   4   9        4.58        3.59      5.74 o 
  12   4   9      179.01      173.61      7.30 o 
  13   4   9      290.07      260.41      8.37 o 
  14   4   9      472.68      464.24     10.12 o 
  15   4   9      155.46      176.11      9.84 o 
  16   4   9       15.65        9.22     11.13 o 
  17   4   9      219.00      195.81     15.57 o 
  18   4   9       14.90        3.64     13.32 o 
  19   4   9       58.01       52.98     13.67 o 
   1   5   9     1681.29     1872.11     13.94 o 
   2   5   9     4369.80     4484.55     29.02 o 
   3   5   9     1726.45     1822.11     15.81 o 
   4   5   9        1.63        5.61      3.20 o 
   5   5   9      820.19      807.29      5.80 o 
   6   5   9     3857.13     3861.83     16.02 o 
   7   5   9        2.93       10.89      3.93 o 
   8   5   9     2361.59     2459.06     15.77 o 
   9   5   9      627.98      644.98      7.19 o 
  10   5   9     5544.57     5254.48     25.39 o 
  11   5   9      138.58      115.19      6.17 o 
  12   5   9      368.01      410.48      8.07 o 
  13   5   9      413.67      424.68      8.92 o 
  14   5   9       63.99       75.81      9.08 o 
  15   5   9       76.16       80.98     11.90 o 
  16   5   9      327.72      356.56     14.26 o 
  17   5   9      147.54      150.72     13.45 o 
  18   5   9        0.00      -17.88     17.95 o 
  19   5   9       47.27       44.17     15.97 o 
   0   6   9     2402.64     2428.19     24.98 o 
   1   6   9     9274.63    10583.46     47.67 o 
   2   6   9       88.11       98.63      4.06 o 
   3   6   9      845.89     1025.03      7.97 o 
   4   6   9        1.77        2.45      3.21 o 
   5   6   9     4744.52     5277.46     22.40 o 
   6   6   9      124.63      128.05      4.20 o 
   7   6   9      271.00      295.19      5.55 o 
   8   6   9      434.13      375.73      5.85 o 
   9   6   9      209.11      124.53      5.40 o 
  10   6   9      354.39      345.92      6.30 o 
  11   6   9     1079.56      917.08      9.03 o 
  12   6   9      424.99      452.02      9.26 o 
  13   6   9       86.84       75.40      8.45 o 
  14   6   9       14.39        7.69      9.95 o 
  15   6   9      225.35      205.69     12.60 o 
  16   6   9       24.58       18.43     14.67 o 
  17   6   9       38.08       50.54     15.34 o 
  18   6   9       56.34       36.01     15.53 o 
  19   6   9        3.41       -2.93     17.57 o 
   1   7   9     1666.94     1571.45     13.85 o 
   2   7   9     6355.86     6461.41     33.59 o 
   3   7   9     1417.09     1492.92      9.72 o 
   4   7   9     1246.30     1368.65      7.28 o 
   5   7   9       43.05       32.37      3.84 o 
   6   7   9     1837.25     1952.02     13.64 o 
   7   7   9      355.80      361.74      5.71 o 
   8   7   9      837.94      814.79      9.80 o 
   9   7   9       14.92       10.08      5.40 o 
  10   7   9      521.40      489.66      6.99 o 
  11   7   9      122.72      119.25      7.23 o 
  12   7   9        1.64        5.48      7.14 o 
  13   7   9      272.70      249.13     10.20 o 
  14   7   9       56.31       53.09     11.66 o 
  15   7   9      334.64      337.21     15.61 o 
  16   7   9      882.11      970.97     19.44 o 
  17   7   9      121.22      134.07     15.75 o 
  18   7   9       28.66       29.23     15.11 o 
  19   7   9        0.15        0.11     17.85 o 
   0   8   9    33242.44    40893.35    754.98 o 
   1   8   9    11527.41    12558.67     49.17 o 
   2   8   9       59.48       47.28      3.51 o 
   3   8   9     3718.33     4015.01     22.05 o 
   4   8   9       57.67       81.14      5.23 o 
   5   8   9       95.76      128.17      3.92 o 
   6   8   9      841.53      835.33      6.54 o 
   7   8   9       64.43       66.68      4.81 o 
   8   8   9     2126.86     1989.91     10.05 o 
   9   8   9       12.72       26.19      5.82 o 
  10   8   9     1765.25     1544.60     11.64 o 
  11   8   9        0.83        6.48      7.79 o 
  12   8   9      228.40      242.70     12.05 o 
  13   8   9       13.84       13.90      8.56 o 
  14   8   9        7.41        9.37      9.84 o 
  15   8   9       12.86        6.32     14.15 o 
  16   8   9      251.63      250.28     16.13 o 
  17   8   9        6.27       15.41     15.12 o 
  18   8   9        0.16        5.84     15.18 o 
  19   8   9      165.39      160.60     31.75 o 
   1   9   9     2643.42     2674.13     15.48 o 
   2   9   9       37.87       54.47      4.06 o 
   3   9   9     1407.24     1398.80     10.64 o 
   4   9   9      153.18      153.52      5.60 o 
   5   9   9      797.77      865.66      8.18 o 
   6   9   9      664.15      648.97      6.11 o 
   7   9   9     2479.48     2307.00     12.74 o 
   8   9   9      754.41      779.22      7.82 o 
   9   9   9       65.60       55.73      6.17 o 
  10   9   9      175.94      168.96      8.03 o 
  11   9   9       25.07       19.75      8.35 o 
  12   9   9      116.06       93.42      8.58 o 
  13   9   9       38.65       35.61      8.85 o 
  14   9   9      613.07      616.91     12.49 o 
  15   9   9        6.79        2.45     14.25 o 
  16   9   9        1.36       14.70     15.00 o 
  17   9   9       10.91       20.01     15.44 o 
  18   9   9       75.41       89.78     15.80 o 
   0  10   9     5572.74     5681.58     30.64 o 
   1  10   9     1100.51     1245.05      9.85 o 
   2  10   9        1.58       12.83      4.85 o 
   3  10   9        3.63        5.99      4.39 o 
   4  10   9      122.44      121.85      4.96 o 
   5  10   9      687.19      573.02      6.02 o 
   6  10   9       85.57      118.35      5.25 o 
   7  10   9       66.44       63.13      5.57 o 
   8  10   9      361.77      295.48      6.52 o 
   9  10   9       11.73        5.55      6.01 o 
  10  10   9       12.23       25.62      7.38 o 
  11  10   9      191.27      208.85      9.25 o 
  12  10   9      102.29       95.05      8.74 o 
  13  10   9       52.69       44.10      9.09 o 
  14  10   9        0.01        0.83     10.12 o 
  15  10   9      138.58      131.53     15.05 o 
  16  10   9      131.93      143.10     15.69 o 
  17  10   9      170.02      180.38     16.12 o 
  18  10   9       58.06       59.52     15.33 o 
   1  11   9      321.93      318.11      5.93 o 
   2  11   9      752.32      896.69      6.63 o 
   3  11   9       43.04       48.81      5.13 o 
   4  11   9     2827.86     2925.91     15.30 o 
   5  11   9        5.82        5.68      5.45 o 
   6  11   9     6512.03     6143.70     44.44 o 
   7  11   9      495.16      489.86      8.81 o 
   8  11   9      467.30      488.17      7.26 o 
   9  11   9       61.75       69.82      6.78 o 
  10  11   9      334.22      342.87      8.39 o 
  11  11   9      222.84      204.10      9.88 o 
  12  11   9      444.39      428.44     10.40 o 
  13  11   9       80.96       81.05      9.41 o 
  14  11   9       73.30       66.08     12.20 o 
  15  11   9       31.67       43.41     12.74 o 
  16  11   9      220.50      206.42     15.94 o 
  17  11   9       54.74       63.85     15.48 o 
  18  11   9       20.25       15.35     14.86 o 
   0  12   9     2486.64     2715.19     33.51 o 
   1  12   9        2.19        7.42      4.79 o 
   2  12   9        4.08        8.03      4.85 o 
   3  12   9      347.49      381.10      8.16 o 
   4  12   9      197.39      220.82      6.27 o 
   5  12   9     2286.99     2318.05     12.76 o 
   6  12   9      365.06      304.81      6.12 o 
   7  12   9      261.89      284.00      7.02 o 
   8  12   9     1194.27     1218.58     11.51 o 
   9  12   9      541.37      543.14     11.11 o 
  10  12   9      625.03      544.83      9.23 o 
  11  12   9        2.87        4.54      8.15 o 
  12  12   9       13.35        2.91      9.02 o 
  13  12   9       94.63       90.47     12.10 o 
  14  12   9      516.97      496.56     16.05 o 
  15  12   9      174.53      183.93     13.67 o 
  16  12   9       99.45      123.60     15.20 o 
  17  12   9       14.42       22.02     14.96 o 
   1  13   9       27.87       35.56      5.98 o 
   2  13   9     1669.98     1655.66      8.63 o 
   3  13   9       13.62       14.51      5.82 o 
   4  13   9      243.29      245.62      6.27 o 
   5  13   9      528.66      502.66      7.41 o 
   6  13   9        0.10       10.42      6.11 o 
   7  13   9     1635.59     1513.81     13.48 o 
   8  13   9      438.88      445.24      8.15 o 
   9  13   9      248.82      245.07      8.23 o 
  10  13   9      235.34      247.79      8.30 o 
  11  13   9      141.79      146.64      8.79 o 
  12  13   9        0.45       -7.79      9.35 o 
  13  13   9      265.71      269.14     13.10 o 
  14  13   9      266.43      330.57     13.97 o 
  15  13   9       31.80       44.82     12.68 o 
  16  13   9       54.19       64.48     13.14 o 
  17  13   9        6.55        8.20     14.82 o 
   0  14   9      860.51      766.67     16.90 o 
   1  14   9     1273.72     1244.23     14.23 o 
   2  14   9      427.70      410.79      7.09 o 
   3  14   9      495.50      447.90      7.61 o 
   4  14   9       73.49      101.76      6.43 o 
   5  14   9       98.60       90.51      6.60 o 
   6  14   9      360.16      362.13      7.61 o 
   7  14   9      266.89      247.32      9.61 o 
   8  14   9      153.97      157.14      9.06 o 
   9  14   9       15.50        8.06      8.35 o 
  10  14   9      102.09       71.81      9.10 o 
  11  14   9        6.97        0.51      9.29 o 
  12  14   9       15.09       16.24     12.22 o 
  13  14   9        6.90        9.86     13.82 o 
  14  14   9      690.55      805.31     22.72 o 
  15  14   9       11.85       24.03     12.48 o 
  16  14   9       18.97       26.39     12.76 o 
  17  14   9       24.96       21.34     14.29 o 
   1  15   9     1733.98     1697.25     14.53 o 
   2  15   9      357.16      324.81      8.18 o 
   3  15   9       46.32       38.69      6.69 o 
   4  15   9      223.39      192.96      8.05 o 
   5  15   9       90.93      107.96      7.00 o 
   6  15   9     1817.71     1792.41     19.44 o 
   7  15   9      294.06      328.07      9.16 o 
   8  15   9      424.49      394.16     10.29 o 
   9  15   9       79.03       85.09      9.94 o 
  10  15   9      613.31      684.06     13.85 o 
  11  15   9       17.93        8.62     13.79 o 
  12  15   9      391.52      432.43     16.27 o 
  13  15   9       37.53       39.92     13.99 o 
  14  15   9      233.67      236.43     15.70 o 
  15  15   9      217.85      230.81     15.71 o 
  16  15   9       41.26       55.91     14.72 o 
   0  16   9     4201.81     4240.89     31.49 o 
   1  16   9       92.77       71.40      7.66 o 
   2  16   9      379.72      428.88      8.97 o 
   3  16   9      115.97      132.77      7.45 o 
   4  16   9     1128.65     1088.94     10.39 o 
   5  16   9       49.36       60.50      7.07 o 
   6  16   9      281.64      265.18      7.78 o 
   7  16   9        0.08        5.80      8.54 o 
   8  16   9       72.81       71.93      9.78 o 
   9  16   9       92.73      102.95     11.41 o 
  10  16   9       28.85       18.54     13.84 o 
  11  16   9      174.27      173.57     17.35 o 
  12  16   9       87.06       67.68     17.48 o 
  13  16   9       41.11       26.00     17.67 o 
  14  16   9       50.37       41.74     17.91 o 
  15  16   9       28.88       36.18     19.97 o 
  16  16   9       65.63       73.10     18.53 o 
   1  17   9      113.49      100.45      8.77 o 
   2  17   9        0.38        3.10      8.03 o 
   3  17   9       19.17       20.60      8.02 o 
   4  17   9      288.08      248.40      8.31 o 
   5  17   9      365.11      322.32      8.14 o 
   6  17   9       49.46       35.85      7.29 o 
   7  17   9      104.12       95.22      9.96 o 
   8  17   9       68.58       55.14     10.09 o 
   9  17   9       79.37       74.97     11.43 o 
  10  17   9      158.69      158.26     17.01 o 
  11  17   9        5.89        7.77     16.68 o 
  12  17   9       55.02       44.17     17.52 o 
  13  17   9      208.03      220.90     19.15 o 
  14  17   9      143.99      182.24     19.11 o 
  15  17   9        3.72       -4.74     17.24 o 
   0  18   9      982.92     1002.76     18.01 o 
   1  18   9      499.29      533.63     10.68 o 
   2  18   9      276.74      266.33      9.04 o 
   3  18   9        0.76        3.41      8.20 o 
   4  18   9      579.51      524.60      9.55 o 
   5  18   9      228.53      220.05      8.19 o 
   6  18   9       67.55       59.71      8.00 o 
   7  18   9        8.70        9.99      9.99 o 
   8  18   9      373.92      354.24     12.73 o 
   9  18   9      109.56      106.31     14.74 o 
  10  18   9      747.42      758.75     20.88 o 
  11  18   9        4.06       -0.79     17.27 o 
  12  18   9      211.47      197.09     18.95 o 
  13  18   9       77.48       50.98     17.95 o 
  14  18   9      173.38      193.25     19.17 o 
  15  18   9        7.79       22.96     17.57 o 
   1  19   9      391.46      419.89     11.09 o 
   2  19   9        7.19       12.42      9.04 o 
   3  19   9       24.88       23.22      8.64 o 
   4  19   9      918.85      916.32     11.04 o 
   5  19   9       63.72       58.41      7.93 o 
   6  19   9       14.10       22.95      8.71 o 
   7  19   9      213.27      198.46     13.93 o 
   8  19   9        0.00       -6.35     14.40 o 
   9  19   9      239.59      255.40     18.02 o 
  10  19   9     1138.60     1182.25     23.81 o 
  11  19   9        7.18        6.50     17.55 o 
  12  19   9        2.12        9.53     17.92 o 
  13  19   9       20.86       30.29     18.19 o 
  14  19   9       32.02       38.88     17.83 o 
   0  20   9       30.33       32.30     13.96 o 
   1  20   9      338.93      381.39     11.46 o 
   2  20   9      114.15      107.58     10.20 o 
   3  20   9      103.05       98.62      9.97 o 
   4  20   9        2.40        0.38      8.51 o 
   5  20   9       14.76       16.39      9.08 o 
   6  20   9     1007.20      998.48     13.32 o 
   7  20   9      498.23      537.83     19.18 o 
   8  20   9       11.57        3.32     16.37 o 
   9  20   9      301.30      303.29     18.70 o 
  10  20   9      591.20      612.77     21.29 o 
  11  20   9      787.63      858.81     23.14 o 
  12  20   9       30.61       24.70     18.06 o 
  13  20   9      508.81      553.26     21.59 o 
   1  21   9       56.62       56.60     10.24 o 
   2  21   9      145.07      124.72     10.90 o 
   3  21   9        0.99        6.15     10.99 o 
   4  21   9        0.47        4.22     11.71 o 
   5  21   9       56.29       70.45     13.97 o 
   6  21   9      123.30      133.53     12.89 o 
   7  21   9       47.10       53.66     16.76 o 
   8  21   9      414.21      434.75     19.76 o 
   9  21   9      490.99      534.24     24.26 o 
  10  21   9      115.12      101.85     18.38 o 
  11  21   9       28.71       32.08     18.21 o 
  12  21   9       17.84       16.48     18.22 o 
  13  21   9      134.26      140.52     22.75 o 
   0  22   9     1292.69     1337.75     48.36 o 
   1  22   9        0.26        6.13     14.14 o 
   2  22   9       55.25       60.94     14.43 o 
   3  22   9      679.41      697.53     21.39 o 
   4  22   9      430.43      421.09     19.02 o 
   5  22   9      152.66      150.62     14.97 o 
   6  22   9        0.00        6.26     14.21 o 
   7  22   9      116.55      113.35     17.40 o 
   8  22   9        5.84        2.37     17.46 o 
   9  22   9        8.79       -6.96     17.79 o 
  10  22   9       20.29       17.58     17.97 o 
  11  22   9      160.84      175.29     19.12 o 
  12  22   9        1.92       -4.43     17.33 o 
   1  23   9      128.84      107.39     15.04 o 
   2  23   9      175.56      195.87     15.51 o 
   3  23   9       76.48       96.32     18.92 o 
   4  23   9      286.47      285.49     19.72 o 
   5  23   9      272.72      282.76     16.10 o 
   6  23   9       69.60       61.03     14.84 o 
   7  23   9      113.57      119.48     24.25 o 
   8  23   9       56.85       63.32     17.64 o 
   9  23   9        0.04       -9.96     17.42 o 
  10  23   9      186.45      209.76     19.00 o 
  11  23   9        0.85       -3.99     17.26 o 
   0  24   9       60.20       28.43     21.19 o 
   1  24   9      198.53      170.42     15.58 o 
   2  24   9       13.91       35.89     15.38 o 
   3  24   9        1.43       20.54     18.47 o 
   4  24   9       95.48      102.83     15.37 o 
   5  24   9        3.64        7.33     14.95 o 
   6  24   9       56.12       79.79     20.16 o 
   7  24   9       17.82       29.01     17.37 o 
   8  24   9        7.84        0.23     22.49 o 
   9  24   9      226.50      246.95     19.47 o 
  10  24   9      247.05      258.15     23.27 o 
   1  25   9        1.54       20.56     19.85 o 
   2  25   9       77.94       80.21     15.69 o 
   3  25   9       12.79       15.22     15.35 o 
   4  25   9      161.65      181.81     16.05 o 
   5  25   9        0.80       29.51     13.58 o 
   6  25   9      172.42      195.80     20.69 o 
   7  25   9       29.63       27.82     17.58 o 
   8  25   9       85.91       97.86     22.53 o 
   0  26   9        3.45       27.76     17.71 o 
   1  26   9       36.32       52.70     14.18 o 
   2  26   9        0.67       18.06     13.98 o 
   3  26   9      301.57      354.28     15.51 o 
   4  26   9      110.41      103.31     14.28 o 
   5  26   9       50.01       65.53     13.87 o 
   6  26   9       55.94       68.99     18.14 o 
   7  26   9       17.06       19.68     16.86 o 
   1  27   9        1.16        8.84     13.68 o 
   2  27   9        1.89       21.52     21.71 o 
   3  27   9        3.36       21.11     13.67 o 
   4  27   9      151.69      172.55     14.41 o 
   5  27   9       23.45       39.66     17.10 o 
   0   0  10      378.34      507.13     10.37 o 
   1   0  10    30053.62    35068.78    175.99 o 
   2   0  10    19023.26    20760.57     73.35 o 
   3   0  10       85.36      148.13      5.07 o 
   4   0  10      830.44      801.68      8.32 o 
   5   0  10       80.27       69.70      7.91 o 
   6   0  10     4558.71     4770.31     41.27 o 
   7   0  10     3978.59     4023.16     36.11 o 
   8   0  10    13121.85    12822.68     66.19 o 
   9   0  10     1279.00     1313.34     22.93 o 
  10   0  10     2510.90     2519.16     20.34 o 
  11   0  10      603.11      730.47     12.99 o 
  12   0  10     2044.71     2162.74     18.71 o 
  13   0  10        2.10       -8.53     10.55 o 
  14   0  10      719.36      753.15     15.11 o 
  15   0  10       10.32       20.32     12.36 o 
  16   0  10      186.27      183.98     17.32 o 
  17   0  10      400.92      463.94     19.89 o 
  18   0  10        4.77        0.35     17.16 o 
  19   0  10       11.98        3.05     17.18 o 
   1   1  10      109.53      157.72      4.21 o 
   2   1  10     3280.83     3929.09     16.51 o 
   3   1  10       20.91       27.57      3.16 o 
   4   1  10     2561.46     2661.43     17.70 o 
   5   1  10     2162.57     1960.08     20.80 o 
   6   1  10     1243.93     1347.12      9.17 o 
   7   1  10     2166.76     2378.20     13.19 o 
   8   1  10      460.27      432.13      6.29 o 
   9   1  10      479.31      432.34      6.22 o 
  10   1  10      282.45      291.28      6.35 o 
  11   1  10        0.65       -1.02      6.23 o 
  12   1  10      476.70      456.00      8.44 o 
  13   1  10      257.54      273.37      9.04 o 
  14   1  10        2.54        9.56      8.16 o 
  15   1  10       30.26       25.79      8.69 o 
  16   1  10        8.24       15.80     11.27 o 
  17   1  10       38.57       33.32     12.12 o 
  18   1  10      632.49      711.50     15.19 o 
  19   1  10        4.73        1.74     12.20 o 
   0   2  10       52.00      116.46      3.73 o 
   1   2  10     2569.18     2678.21     19.30 o 
   2   2  10     2102.23     1929.97      9.54 o 
   3   2  10       49.81      102.96      2.69 o 
   4   2  10     8773.21     9482.62     44.77 o 
   5   2  10     3087.63     3413.93     17.33 o 
   6   2  10      133.93      135.19      4.44 o 
   7   2  10       82.69       84.64      4.88 o 
   8   2  10     1656.96     1631.91     11.36 o 
   9   2  10     1194.20     1110.86      8.71 o 
  10   2  10      666.04      611.47      7.23 o 
  11   2  10      812.87      758.31      7.97 o 
  12   2  10        1.89        7.78      6.88 o 
  13   2  10        3.48       -0.34      7.13 o 
  14   2  10       35.64       36.38      8.76 o 
  15   2  10       68.37       72.64      9.71 o 
  16   2  10       56.74       55.80     11.64 o 
  17   2  10       15.47       12.27     11.87 o 
  18   2  10       32.17       32.61     12.15 o 
  19   2  10        0.03       -6.05     11.90 o 
   1   3  10       54.80       69.22      2.81 o 
   2   3  10     3501.46     3911.29     16.98 o 
   3   3  10     8413.23     9074.57     32.38 o 
   4   3  10     4437.52     4696.43     19.50 o 
   5   3  10      916.33      940.26      6.85 o 
   6   3  10     2342.09     2519.09     15.80 o 
   7   3  10      432.48      482.29      5.94 o 
   8   3  10      138.70      159.69      5.35 o 
   9   3  10     1321.09     1259.14      9.64 o 
  10   3  10       65.24       72.03      5.72 o 
  11   3  10     1053.08     1013.95      8.55 o 
  12   3  10     1657.50     1626.35     13.85 o 
  13   3  10      118.41       99.90      8.02 o 
  14   3  10       42.40       42.98      8.71 o 
  15   3  10      123.97      127.40     10.55 o 
  16   3  10        0.13       -1.73     12.04 o 
  17   3  10       28.92       31.34     11.74 o 
  18   3  10        0.01       -6.35     11.95 o 
  19   3  10       29.94       30.17     13.49 o 
   0   4  10    17063.45    17782.99     60.12 o 
   1   4  10     8608.22     9434.62     25.51 o 
   2   4  10     4783.90     5139.62     23.23 o 
   3   4  10       66.38       79.85      3.17 o 
   4   4  10      735.26      641.30      4.95 o 
   5   4  10        0.19        1.99      3.06 o 
   6   4  10     2072.27     2191.02      8.27 o 
   7   4  10      528.80      483.82      6.46 o 
   8   4  10      291.25      270.72      5.55 o 
   9   4  10     2142.02     1871.99     16.75 o 
  10   4  10     1882.82     1814.62      9.71 o 
  11   4  10       30.42       49.76      6.05 o 
  12   4  10      666.40      609.14      8.72 o 
  13   4  10      860.22      927.62     10.64 o 
  14   4  10        0.01       -2.48      8.67 o 
  15   4  10       34.09       32.60      9.94 o 
  16   4  10      235.75      222.05     11.97 o 
  17   4  10       53.62       48.51     14.74 o 
  18   4  10       21.74       36.72     13.72 o 
  19   4  10        1.91        4.45     13.58 o 
   1   5  10      227.35      188.73      4.13 o 
   2   5  10    33480.57    39105.10    178.52 o 
   3   5  10      852.44      999.05      8.45 o 
   4   5  10      595.07      687.17      5.72 o 
   5   5  10      135.59      119.38      3.54 o 
   6   5  10     1169.19     1110.39      9.11 o 
   7   5  10       24.32       36.88      4.37 o 
   8   5  10     2175.85     2259.36     19.10 o 
   9   5  10      484.07      476.21      6.11 o 
  10   5  10      791.89      736.28      7.39 o 
  11   5  10        4.79       11.10      6.43 o 
  12   5  10       21.58       15.24      6.86 o 
  13   5  10       41.18       38.05      7.70 o 
  14   5  10       40.05       31.30      9.39 o 
  15   5  10      189.29      174.07     12.74 o 
  16   5  10        2.60       -1.38     12.55 o 
  17   5  10        0.23       -2.87     14.08 o 
  18   5  10       73.28       68.73     18.22 o 
  19   5  10       58.21       50.58     16.02 o 
   0   6  10     9694.86    11396.87     32.95 o 
   1   6  10     4542.93     4741.43     29.44 o 
   2   6  10    17305.65    19013.32     86.98 o 
   3   6  10        2.17        5.94      3.71 o 
   4   6  10      580.73      570.54      5.21 o 
   5   6  10       55.81       32.76      3.47 o 
   6   6  10      631.29      606.18      5.20 o 
   7   6  10       11.69       20.21      4.35 o 
   8   6  10      485.34      471.58      7.76 o 
   9   6  10       32.67       25.19      4.96 o 
  10   6  10     1189.95     1081.43      8.69 o 
  11   6  10        0.02       -3.06      6.49 o 
  12   6  10       74.76       81.94      7.57 o 
  13   6  10      372.57      359.49      9.70 o 
  14   6  10      441.63      403.94     16.04 o 
  15   6  10        0.08        1.32     12.07 o 
  16   6  10        1.81        4.53     14.73 o 
  17   6  10       55.07       62.92     15.34 o 
  18   6  10       63.23       60.64     18.19 o 
  19   6  10        4.93       -1.57     15.72 o 
   1   7  10     1892.92     2227.64     12.86 o 
   2   7  10     1690.78     1907.89     16.62 o 
   3   7  10     1768.92     1945.95     10.72 o 
   4   7  10     4295.26     4672.95     23.87 o 
   5   7  10      162.99      174.03      4.51 o 
   6   7  10      253.69      227.20      4.71 o 
   7   7  10     1647.34     1698.02     14.48 o 
   8   7  10      273.84      239.12      5.85 o 
   9   7  10       75.29       62.87      5.52 o 
  10   7  10      288.23      332.13      6.92 o 
  11   7  10       14.63       35.64      6.58 o 
  12   7  10     2031.18     2041.55     12.87 o 
  13   7  10       23.88       11.73      9.26 o 
  14   7  10      199.99      179.58     11.59 o 
  15   7  10        0.31       -3.80     14.50 o 
  16   7  10       22.28       26.93     14.96 o 
  17   7  10        0.40       -2.40     15.25 o 
  18   7  10        0.41       -0.77     15.16 o 
  19   7  10        1.25      -15.79     18.03 o 
   0   8  10     1493.47     1761.40     11.95 o 
   1   8  10     5817.41     6326.76     15.77 o 
   2   8  10     2931.20     3222.82     12.40 o 
   3   8  10      354.81      389.99      4.99 o 
   4   8  10        2.18        7.78      3.72 o 
   5   8  10        1.04        5.42      3.94 o 
   6   8  10     1230.31     1244.94      8.04 o 
   7   8  10       41.91       15.05      4.91 o 
   8   8  10        3.88       11.02      5.34 o 
   9   8  10     2160.99     1980.49     13.22 o 
  10   8  10      106.91      148.00      7.43 o 
  11   8  10      147.00      155.91      8.35 o 
  12   8  10      324.51      354.57     10.80 o 
  13   8  10      312.81      319.35     10.65 o 
  14   8  10      650.65      660.34     14.11 o 
  15   8  10       12.41       14.39     14.34 o 
  16   8  10       83.56       83.30     15.47 o 
  17   8  10      194.56      219.92     16.38 o 
  18   8  10      126.85      121.00     16.25 o 
   1   9  10        0.23        8.74      3.65 o 
   2   9  10       74.43       65.44      3.90 o 
   3   9  10      427.86      389.43      4.87 o 
   4   9  10      247.02      257.36      4.79 o 
   5   9  10      104.15      111.52      4.49 o 
   6   9  10     2210.87     2339.56      9.31 o 
   7   9  10      280.54      261.84      6.08 o 
   8   9  10      776.75      668.84      7.85 o 
   9   9  10       34.78       40.33      6.45 o 
  10   9  10     1670.74     1691.28     19.37 o 
  11   9  10      749.71      780.48     10.56 o 
  12   9  10       22.05       26.45      8.42 o 
  13   9  10       57.17       66.71      9.05 o 
  14   9  10        1.17        3.78     11.29 o 
  15   9  10       49.99       78.12     14.86 o 
  16   9  10       20.90       15.62     14.90 o 
  17   9  10        8.71       31.75     15.41 o 
  18   9  10      121.96      130.85     16.03 o 
   0  10  10      452.62      496.75      7.95 o 
   1  10  10      409.02      497.24      6.33 o 
   2  10  10      171.79      172.71      4.86 o 
   3  10  10      527.22      502.01      5.66 o 
   4  10  10      744.21      761.95      6.41 o 
   5  10  10        7.91       15.77      4.55 o 
   6  10  10      838.78      852.26      8.46 o 
   7  10  10     2050.93     1985.32     18.56 o 
   8  10  10       26.31        7.82      5.70 o 
   9  10  10       83.94       71.80      6.60 o 
  10  10  10       58.46       47.27      7.93 o 
  11  10  10        5.85        7.53      8.45 o 
  12  10  10       31.84       19.88      8.56 o 
  13  10  10      157.09      170.50      9.69 o 
  14  10  10       17.26       10.69     11.92 o 
  15  10  10       53.11       66.78     14.68 o 
  16  10  10      778.43      791.84     22.12 o 
  17  10  10      184.58      155.52     16.13 o 
  18  10  10       23.70       25.21     15.28 o 
   1  11  10        0.01        8.64      4.93 o 
   2  11  10      282.68      326.89      5.33 o 
   3  11  10     2814.43     2733.25     10.38 o 
   4  11  10      442.97      448.63      6.52 o 
   5  11  10     1431.27     1441.27      9.79 o 
   6  11  10     1266.63     1254.78      8.84 o 
   7  11  10      190.44      180.13      5.62 o 
   8  11  10      145.83      148.01      6.35 o 
   9  11  10       77.11       69.33      6.79 o 
  10  11  10        7.10        6.24      7.61 o 
  11  11  10       92.24       87.08      8.61 o 
  12  11  10      118.09       93.97      8.83 o 
  13  11  10       33.01       23.11      9.61 o 
  14  11  10      359.78      375.95     13.87 o 
  15  11  10      125.84      146.00     15.25 o 
  16  11  10       48.38       55.28     15.13 o 
  17  11  10      200.71      217.42     16.30 o 
  18  11  10      109.44      128.14     15.70 o 
   0  12  10     3031.34     3053.66     16.69 o 
   1  12  10      793.49      835.23      8.08 o 
   2  12  10     4213.92     4324.88     23.61 o 
   3  12  10       34.23       31.50      5.58 o 
   4  12  10      865.27      825.71      7.85 o 
   5  12  10     3105.50     3119.58     22.48 o 
   6  12  10      469.16      426.53      6.44 o 
   7  12  10     1318.85     1412.25     11.34 o 
   8  12  10      388.34      354.48      7.21 o 
   9  12  10      144.77      149.98      7.49 o 
  10  12  10      340.80      364.03      9.01 o 
  11  12  10        5.81        1.52      8.22 o 
  12  12  10      137.37      128.44      9.41 o 
  13  12  10      499.72      494.19     13.96 o 
  14  12  10       77.69       87.56     12.70 o 
  15  12  10       98.85       92.62     13.10 o 
  16  12  10       21.46       28.07     14.75 o 
  17  12  10      348.84      346.56     16.95 o 
   1  13  10     1778.08     1679.74     11.29 o 
   2  13  10     3001.05     3085.45     20.91 o 
   3  13  10       15.89       18.09      5.49 o 
   4  13  10      959.68      931.95      8.39 o 
   5  13  10     2076.73     2054.77     12.15 o 
   6  13  10      838.85      834.14      8.65 o 
   7  13  10      734.80      742.37      9.81 o 
   8  13  10      309.40      274.94      7.95 o 
   9  13  10      151.71      163.56      8.45 o 
  10  13  10        4.01       10.49      8.48 o 
  11  13  10        6.09        6.11      8.38 o 
  12  13  10       37.99       43.58      9.70 o 
  13  13  10      308.54      325.11     13.40 o 
  14  13  10        0.01       33.31     12.67 o 
  15  13  10        3.54        1.57     12.51 o 
  16  13  10      194.23      172.50     15.56 o 
  17  13  10      268.73      290.24     16.32 o 
   0  14  10      522.23      538.68     11.92 o 
   1  14  10      430.48      428.77      7.86 o 
   2  14  10      185.77      203.52      7.23 o 
   3  14  10       85.82       79.67      6.12 o 
   4  14  10        2.15        4.87      5.88 o 
   5  14  10      130.07      125.67      6.82 o 
   6  14  10      132.58      110.40      6.92 o 
   7  14  10        3.17        6.39      7.07 o 
   8  14  10     3071.40     3032.73     30.69 o 
   9  14  10       61.60       72.38      8.76 o 
  10  14  10        0.24        5.33      9.38 o 
  11  14  10       38.52       23.25      9.95 o 
  12  14  10       40.89       26.13     12.36 o 
  13  14  10       53.63       39.41     13.91 o 
  14  14  10      217.33      225.68     15.57 o 
  15  14  10        0.15        5.39     12.44 o 
  16  14  10      231.70      262.03     14.15 o 
  17  14  10        4.13       -3.74     15.81 o 
   1  15  10     1851.32     1768.52     26.11 o 
   2  15  10      301.20      302.41      8.20 o 
   3  15  10     1882.68     1812.49     13.41 o 
   4  15  10      864.93      880.33      8.91 o 
   5  15  10       12.60       19.55      6.80 o 
   6  15  10     1116.37     1127.26      9.99 o 
   7  15  10      189.93      172.65      8.57 o 
   8  15  10        0.60        5.57      9.35 o 
   9  15  10      103.70       99.71     10.21 o 
  10  15  10       80.84       76.19     11.10 o 
  11  15  10        5.87        8.75     14.33 o 
  12  15  10       30.49       36.18     14.01 o 
  13  15  10        3.83        3.61     14.02 o 
  14  15  10        0.01       10.61     14.25 o 
  15  15  10       50.74       49.08     14.68 o 
  16  15  10       24.64       15.54     14.28 o 
   0  16  10     2162.77     2057.69     18.95 o 
   1  16  10       46.22       36.48      7.37 o 
   2  16  10     2353.39     2406.73     14.00 o 
   3  16  10       22.05       27.59      7.34 o 
   4  16  10      393.72      376.71      9.57 o 
   5  16  10      515.40      549.87      8.60 o 
   6  16  10        7.95       14.53      7.06 o 
   7  16  10      680.40      698.26     13.17 o 
   8  16  10       17.47       26.59     10.40 o 
   9  16  10      526.69      524.31     12.30 o 
  10  16  10      238.03      225.86     15.04 o 
  11  16  10        1.45        5.47     16.48 o 
  12  16  10      714.98      747.65     21.31 o 
  13  16  10      219.08      199.72     18.72 o 
  14  16  10       57.64       85.99     18.12 o 
  15  16  10      252.85      258.53     19.50 o 
  16  16  10        0.09       10.33     17.68 o 
   1  17  10       91.91       78.72      8.73 o 
   2  17  10     2204.72     2172.58     21.10 o 
   3  17  10        2.39        3.25      7.55 o 
   4  17  10       80.62       85.29      7.77 o 
   5  17  10       35.76       34.55      7.20 o 
   6  17  10       12.93        9.25      7.31 o 
   7  17  10      279.41      260.44     10.44 o 
   8  17  10       25.24       15.98     10.73 o 
   9  17  10       61.08       64.38     15.54 o 
  10  17  10       11.96       10.04     16.48 o 
  11  17  10       68.78       75.83     17.52 o 
  12  17  10        8.39       21.08     17.23 o 
  13  17  10       17.91       -1.28     17.35 o 
  14  17  10        8.02       25.00     17.87 o 
  15  17  10       23.01       49.95     18.05 o 
   0  18  10       86.02      102.51     13.61 o 
   1  18  10      539.06      500.63     10.59 o 
   2  18  10       93.24       99.79      9.15 o 
   3  18  10       50.10       60.47      8.05 o 
   4  18  10      295.37      300.22      8.96 o 
   5  18  10      104.11      116.92      7.76 o 
   6  18  10       45.10       41.74      7.64 o 
   7  18  10      380.09      360.51     12.40 o 
   8  18  10      411.75      397.00     15.85 o 
   9  18  10      162.93      171.36     17.19 o 
  10  18  10      269.23      259.83     18.57 o 
  11  18  10       45.49       67.85     17.69 o 
  12  18  10      245.42      306.50     28.20 o 
  13  18  10        0.00      -11.17     17.73 o 
  14  18  10        6.10       18.85     17.75 o 
  15  18  10      100.60      119.68     22.32 o 
   1  19  10      345.02      349.43     10.88 o 
   2  19  10        0.94       -7.46      9.12 o 
   3  19  10      379.41      345.77      9.94 o 
   4  19  10       48.68       51.60      8.41 o 
   5  19  10        5.54        5.18      7.78 o 
   6  19  10      234.07      221.43      9.47 o 
   7  19  10       16.71       22.28     11.88 o 
   8  19  10       16.81       10.02     14.30 o 
   9  19  10        6.41        1.66     16.77 o 
  10  19  10       48.01       70.83     17.67 o 
  11  19  10      297.96      308.30     19.75 o 
  12  19  10       20.63       12.17     17.82 o 
  13  19  10       48.76       56.73     18.68 o 
  14  19  10        0.03       -4.66     17.57 o 
   0  20  10      346.22      362.47     16.26 o 
   1  20  10      146.94      138.07     10.62 o 
   2  20  10       83.73       66.43     10.29 o 
   3  20  10       17.36       25.51      9.11 o 
   4  20  10       10.59        7.49      8.54 o 
   5  20  10        0.57        5.09      8.77 o 
   6  20  10        1.51       10.13     11.12 o 
   7  20  10       20.47       37.44     13.75 o 
   8  20  10        6.41       12.60     16.77 o 
   9  20  10        0.00        5.58     17.17 o 
  10  20  10        8.08       24.30     17.95 o 
  11  20  10        9.30       28.61     17.96 o 
  12  20  10      443.50      456.12     20.88 o 
  13  20  10        4.44       12.28     17.80 o 
   1  21  10       27.36       21.93     10.41 o 
   2  21  10     1003.64     1058.89     13.32 o 
   3  21  10      267.05      269.72     11.85 o 
   4  21  10       81.20       61.63     10.95 o 
   5  21  10       62.38       72.94     14.37 o 
   6  21  10        1.48       13.78     13.72 o 
   7  21  10       41.80       67.18     16.02 o 
   8  21  10      416.54      434.08     19.68 o 
   9  21  10       15.70       12.43     17.56 o 
  10  21  10       50.53       42.55     17.78 o 
  11  21  10       10.45        3.70     18.23 o 
  12  21  10        4.80        4.62     17.99 o 
   0  22  10      423.82      436.47     23.24 o 
   1  22  10      243.39      233.18     15.53 o 
   2  22  10      428.29      474.46     16.43 o 
   3  22  10        9.19       25.00     12.93 o 
   4  22  10       28.14       30.20     14.63 o 
   5  22  10       81.06       60.73     14.88 o 
   6  22  10       59.72       46.20     12.86 o 
   7  22  10       29.96       39.39     17.18 o 
   8  22  10      181.59      163.94     18.15 o 
   9  22  10       24.59       10.20     17.48 o 
  10  22  10      223.92      204.59     19.40 o 
  11  22  10        2.07       15.21     18.23 o 
  12  22  10      316.47      371.81     24.56 o 
   1  23  10       25.01       33.18     13.44 o 
   2  23  10       54.27       78.09     13.50 o 
   3  23  10      126.49      143.64     13.66 o 
   4  23  10        0.02        4.19     14.95 o 
   5  23  10       37.39       56.41     14.42 o 
   6  23  10       45.39       62.97     13.36 o 
   7  23  10      154.49      179.06     18.16 o 
   8  23  10       20.64       10.44     22.25 o 
   9  23  10       84.94       75.21     18.12 o 
  10  23  10       13.19       17.45     18.14 o 
  11  23  10       33.96       50.01     21.60 o 
   0  24  10       93.87      109.75     18.20 o 
   1  24  10        1.88       13.97     12.33 o 
   2  24  10       16.70       37.09     12.40 o 
   3  24  10      319.26      313.28     17.90 o 
   4  24  10        4.80       20.92     15.07 o 
   5  24  10        4.66       17.13     13.44 o 
   6  24  10       29.66       61.85     15.02 o 
   7  24  10       26.55       40.57     17.74 o 
   8  24  10       14.51        4.89     22.21 o 
   9  24  10       10.98       33.04     22.68 o 
  10  24  10        2.55      -18.21     27.99 o 
   1  25  10      139.52      177.44     21.81 o 
   2  25  10      119.86      137.33     16.00 o 
   3  25  10      130.29      136.09     17.91 o 
   4  25  10        5.74       20.95     13.51 o 
   5  25  10       27.33       42.32     13.64 o 
   6  25  10       12.50       15.60     17.81 o 
   7  25  10        8.73       14.74     17.37 o 
   8  25  10       37.78       35.81     21.79 o 
   0  26  10       13.27       15.89     17.73 o 
   1  26  10      242.63      235.69     15.30 o 
   2  26  10       46.02       52.43     14.02 o 
   3  26  10        7.82       27.77     13.89 o 
   4  26  10       66.79       78.98     14.08 o 
   5  26  10       22.67       30.04     13.58 o 
   6  26  10        2.08       14.51     17.41 o 
   7  26  10        5.05       10.99     28.16 o 
   1  27  10       86.68       86.93     14.34 o 
   2  27  10        0.29        3.85     13.86 o 
   3  27  10        4.09       22.97     13.91 o 
   4  27  10       71.41       97.26     14.03 o 
   1   1  11       10.07        6.95      3.96 o 
   2   1  11     1414.72     1418.46     11.65 o 
   3   1  11     1272.20     1342.93      6.64 o 
   4   1  11      194.86      170.39      3.88 o 
   5   1  11        0.92        1.46      3.51 o 
   6   1  11       17.67       15.99      4.21 o 
   7   1  11      124.22      116.93      5.04 o 
   8   1  11      396.52      366.87      6.31 o 
   9   1  11     1082.42     1026.69      7.58 o 
  10   1  11      429.97      351.25      6.60 o 
  11   1  11      338.01      353.30      7.77 o 
  12   1  11      669.74      641.22      9.03 o 
  13   1  11      455.93      445.75      9.74 o 
  14   1  11      252.08      242.96      9.08 o 
  15   1  11      173.13      171.03      9.27 o 
  16   1  11       19.01       26.52     11.48 o 
  17   1  11        4.51       20.07     11.97 o 
  18   1  11        1.28       -0.69     12.12 o 
  19   1  11        0.00        1.46     12.14 o 
   0   2  11     2027.86     2356.01     26.41 o 
   1   2  11      889.01      901.12      6.05 o 
   2   2  11        5.48        2.75      3.36 o 
   3   2  11     5668.78     5856.45     23.05 o 
   4   2  11     1134.28     1364.12      7.34 o 
   5   2  11     5665.70     6314.44     24.16 o 
   6   2  11     3804.95     4271.83     13.53 o 
   7   2  11      119.34      122.58      5.15 o 
   8   2  11      160.35      133.92      5.64 o 
   9   2  11     1021.14      810.32      7.15 o 
  10   2  11     3951.05     3687.67     21.85 o 
  11   2  11      272.13      238.54      6.69 o 
  12   2  11     1647.77     1699.06     11.83 o 
  13   2  11        0.72        2.48      7.64 o 
  14   2  11      618.69      684.87     11.93 o 
  15   2  11      311.44      306.08     10.81 o 
  16   2  11      583.78      639.82     15.25 o 
  17   2  11      508.99      536.91     15.19 o 
  18   2  11        7.51        8.39     12.08 o 
  19   2  11        8.63       15.40     12.18 o 
   1   3  11     2865.20     3224.32     18.18 o 
   2   3  11     2598.77     2729.80     12.89 o 
   3   3  11      148.76      235.11      3.37 o 
   4   3  11      381.23      334.46      4.32 o 
   5   3  11       81.72       98.95      3.58 o 
   6   3  11      884.93      937.04      9.18 o 
   7   3  11       23.41       23.86      4.82 o 
   8   3  11       69.19       93.52      5.08 o 
   9   3  11     1080.15     1048.60      9.46 o 
  10   3  11     2591.29     2386.98     14.26 o 
  11   3  11       96.95       96.84      6.29 o 
  12   3  11        6.00        5.15      7.02 o 
  13   3  11      480.28      430.78      9.14 o 
  14   3  11      138.93      144.98      9.22 o 
  15   3  11      140.70      137.91     11.40 o 
  16   3  11        2.02       10.66     12.24 o 
  17   3  11        1.77        7.28     11.81 o 
  18   3  11       42.31       49.85     12.08 o 
  19   3  11       11.96       15.44     13.49 o 
   0   4  11    32808.14    38935.29     54.30 o 
   1   4  11      329.31      303.87      3.73 o 
   2   4  11     4214.06     4788.85     26.81 o 
   3   4  11      875.33      896.83      5.41 o 
   4   4  11       55.32       86.47      3.75 o 
   5   4  11      117.05       92.42      3.35 o 
   6   4  11     2204.75     2246.84      8.62 o 
   7   4  11       39.08       50.77      4.63 o 
   8   4  11     9150.97     9079.16     28.85 o 
   9   4  11       28.39       12.30      5.04 o 
  10   4  11       53.39       23.68      5.64 o 
  11   4  11      289.46      314.39      7.14 o 
  12   4  11      215.86      219.44      7.61 o 
  13   4  11       17.72       14.26      7.93 o 
  14   4  11      895.94      928.37     12.92 o 
  15   4  11        0.99        7.16      9.84 o 
  16   4  11        0.10        1.41     12.06 o 
  17   4  11       14.10       20.46     14.63 o 
  18   4  11       48.41       64.20     13.81 o 
  19   4  11       14.06       10.76     13.59 o 
   1   5  11     1511.59     1683.90     11.86 o 
   2   5  11     1521.81     1581.92     10.62 o 
   3   5  11      296.25      308.94      4.33 o 
   4   5  11      610.06      538.57      5.19 o 
   5   5  11      168.29      179.51      3.71 o 
   6   5  11       34.67       22.80      3.77 o 
   7   5  11     1177.46     1147.53      8.74 o 
   8   5  11      336.30      312.29      5.63 o 
   9   5  11      180.99      155.67      5.94 o 
  10   5  11       17.14        6.96      5.45 o 
  11   5  11       10.33       -2.12      6.20 o 
  12   5  11      151.17      160.16      7.41 o 
  13   5  11       21.23       18.24      7.78 o 
  14   5  11      227.68      236.70     10.53 o 
  15   5  11      185.50      196.83     13.02 o 
  16   5  11       34.00       18.89     12.62 o 
  17   5  11      147.50      152.92     15.28 o 
  18   5  11       52.14       49.83     16.00 o 
  19   5  11       93.85       86.41     15.99 o 
   0   6  11    24911.12    29068.40     84.19 o 
   1   6  11     6201.45     7021.26     35.84 o 
   2   6  11     1042.04     1052.62      7.41 o 
   3   6  11     2880.29     3112.28     14.27 o 
   4   6  11     2689.75     2818.62      9.99 o 
   5   6  11      915.35     1020.03      7.55 o 
   6   6  11       78.97       72.53      4.08 o 
   7   6  11       33.63       29.19      4.73 o 
   8   6  11     5491.41     5399.39     37.38 o 
   9   6  11      562.75      539.74      8.83 o 
  10   6  11       51.58       61.12      6.04 o 
  11   6  11      143.25      134.80      6.92 o 
  12   6  11       60.29       43.85      7.64 o 
  13   6  11       49.15       49.80      8.56 o 
  14   6  11       35.73       31.23      9.60 o 
  15   6  11       13.93        7.23     12.25 o 
  16   6  11      100.57       98.76     15.32 o 
  17   6  11       33.97       28.37     15.17 o 
  18   6  11       49.77       46.92     18.19 o 
  19   6  11        2.46      -12.63     15.77 o 
   1   7  11       31.01       23.96      3.70 o 
   2   7  11     2889.50     3168.15     17.82 o 
   3   7  11       63.67       61.68      3.58 o 
   4   7  11      468.43      467.16      4.72 o 
   5   7  11       11.04        6.56      3.80 o 
   6   7  11     2889.32     2825.17     15.53 o 
   7   7  11      169.95      191.25      5.52 o 
   8   7  11      223.58      220.79      5.98 o 
   9   7  11       16.58       28.10      5.76 o 
  10   7  11     1578.38     1462.02     12.80 o 
  11   7  11      315.80      250.49      7.36 o 
  12   7  11       98.80      113.92      8.44 o 
  13   7  11        0.32       -3.64      9.40 o 
  14   7  11        0.95       -8.07     11.03 o 
  15   7  11       14.38        6.02     14.76 o 
  16   7  11      110.66       85.76     15.35 o 
  17   7  11       12.16        6.94     15.19 o 
  18   7  11       18.14       12.68     17.92 o 
   0   8  11       15.59        8.57      5.22 o 
   1   8  11    12093.05    12776.78     56.66 o 
   2   8  11     3053.54     3207.43     12.62 o 
   3   8  11       16.24       14.64      3.59 o 
   4   8  11      203.54      222.62      4.50 o 
   5   8  11      900.20      883.47      7.80 o 
   6   8  11       22.66       14.64      4.57 o 
   7   8  11        6.49       -1.23      4.96 o 
   8   8  11     1122.52     1056.01      7.79 o 
   9   8  11       15.53       21.12      6.41 o 
  10   8  11      430.11      341.77      8.23 o 
  11   8  11      883.21      853.39     13.04 o 
  12   8  11      175.87      189.31      8.99 o 
  13   8  11       16.19        1.98      9.61 o 
  14   8  11       72.06       80.28     11.63 o 
  15   8  11      485.73      439.52     17.36 o 
  16   8  11       50.50       40.17     15.31 o 
  17   8  11      422.41      464.09     17.90 o 
  18   8  11        0.55       -0.45     15.55 o 
   1   9  11      724.41      674.91      5.47 o 
   2   9  11      246.19      183.38      4.70 o 
   3   9  11      525.14      653.70      6.36 o 
   4   9  11     1977.00     2003.27      9.89 o 
   5   9  11     1242.78     1221.27      9.75 o 
   6   9  11      696.66      644.08      7.00 o 
   7   9  11     1608.40     1659.25     15.95 o 
   8   9  11       48.25       48.88      6.06 o 
   9   9  11      412.20      341.62      7.87 o 
  10   9  11      793.68      813.60     10.75 o 
  11   9  11      367.93      351.65      9.29 o 
  12   9  11      733.73      771.09     11.11 o 
  13   9  11      723.97      760.57     11.71 o 
  14   9  11      103.87      112.34     11.80 o 
  15   9  11      222.61      257.90     16.46 o 
  16   9  11       69.25       87.60     15.59 o 
  17   9  11       31.16       43.78     15.64 o 
  18   9  11       14.86       16.54     15.32 o 
   0  10  11     1374.35     1282.18     19.26 o 
   1  10  11     2368.50     2544.65     14.16 o 
   2  10  11       14.95       23.59      4.62 o 
   3  10  11      362.93      353.55      5.70 o 
   4  10  11      471.41      548.37      5.49 o 
   5  10  11      106.07       94.31      4.82 o 
   6  10  11      431.39      391.04      5.95 o 
   7  10  11       32.25       22.37      5.76 o 
   8  10  11      374.88      291.40      6.89 o 
   9  10  11      244.98      199.05      7.47 o 
  10  10  11      279.59      242.77      8.66 o 
  11  10  11       31.30       28.10      8.14 o 
  12  10  11       27.01       13.76      8.65 o 
  13  10  11       16.28       15.40      9.22 o 
  14  10  11      114.59      110.19     14.65 o 
  15  10  11       34.79       40.59     14.76 o 
  16  10  11      162.35      169.97     16.24 o 
  17  10  11      140.03      130.78     15.96 o 
  18  10  11        0.04       15.79     15.09 o 
   1  11  11      132.44      148.83      5.22 o 
   2  11  11     2868.14     2744.51     18.76 o 
   3  11  11      441.61      448.22      6.13 o 
   4  11  11      129.07      130.23      5.37 o 
   5  11  11       14.44        9.74      5.07 o 
   6  11  11     1363.33     1348.16      9.35 o 
   7  11  11      396.30      379.31      6.28 o 
   8  11  11       92.08       75.49      6.45 o 
   9  11  11      291.12      302.69      7.89 o 
  10  11  11      278.92      288.66      8.65 o 
  11  11  11        0.05        5.70      8.40 o 
  12  11  11        8.10        4.20      8.47 o 
  13  11  11       10.20        7.00      9.56 o 
  14  11  11       68.08       51.08     12.67 o 
  15  11  11       40.16       52.33     15.00 o 
  16  11  11       47.84       80.97     15.71 o 
  17  11  11       18.81       31.32     15.45 o 
  18  11  11       49.83       69.92     29.10 o 
   0  12  11      110.04      141.67     11.41 o 
   1  12  11     9342.98     9616.59     50.92 o 
   2  12  11     4122.95     4224.48     24.26 o 
   3  12  11        2.64       13.26      5.29 o 
   4  12  11       11.82       28.32      5.55 o 
   5  12  11      477.69      453.40      6.75 o 
   6  12  11        1.95        7.98      5.38 o 
   7  12  11       15.75        5.65      5.87 o 
   8  12  11      799.93      800.88      8.77 o 
   9  12  11      491.54      487.77      8.97 o 
  10  12  11       64.78       59.14      7.93 o 
  11  12  11       83.55       66.10      8.45 o 
  12  12  11       37.85       25.88      8.85 o 
  13  12  11      457.51      511.72     14.22 o 
  14  12  11       26.28       41.26     12.70 o 
  15  12  11       17.99       20.26     14.65 o 
  16  12  11       62.60       66.56     15.11 o 
  17  12  11        0.47       -4.20     14.91 o 
   1  13  11      254.53      276.52      6.82 o 
   2  13  11     4155.09     4268.39     17.71 o 
   3  13  11        2.24        0.92      5.39 o 
   4  13  11     1193.74     1170.01      8.44 o 
   5  13  11        4.59       18.98      5.89 o 
   6  13  11     3329.55     3143.34     15.54 o 
   7  13  11       36.29       38.13      6.22 o 
   8  13  11      363.23      394.43     12.57 o 
   9  13  11      171.24      185.42      8.94 o 
  10  13  11      257.15      286.76      9.88 o 
  11  13  11       30.58       22.51      8.38 o 
  12  13  11      115.50      113.72     11.00 o 
  13  13  11      394.14      380.65     19.98 o 
  14  13  11      583.25      725.66     15.73 o 
  15  13  11      253.83      264.07     15.55 o 
  16  13  11       18.29        6.47     14.60 o 
  17  13  11       40.46       36.63     14.91 o 
   0  14  11        5.92        1.70      8.53 o 
   1  14  11       14.70        8.84      6.21 o 
   2  14  11      459.08      373.54      7.29 o 
   3  14  11      318.12      338.43      6.99 o 
   4  14  11      519.69      522.43      7.39 o 
   5  14  11     4647.36     4553.17     20.85 o 
   6  14  11      106.71       89.94      6.50 o 
   7  14  11        7.84        6.59      7.59 o 
   8  14  11        5.31       10.33      8.54 o 
   9  14  11      268.05      267.68     10.11 o 
  10  14  11      478.33      523.39     12.35 o 
  11  14  11      103.36       68.33     10.25 o 
  12  14  11        1.30       -5.25     13.65 o 
  13  14  11       15.87       -0.76     14.17 o 
  14  14  11        8.94       18.86     14.50 o 
  15  14  11      290.60      308.70     14.05 o 
  16  14  11      143.52      148.84     15.49 o 
  17  14  11       28.81       15.77     26.02 o 
   1  15  11      107.55       99.62      6.90 o 
   2  15  11      464.11      464.49      8.03 o 
   3  15  11       59.88       59.45      7.04 o 
   4  15  11      386.06      416.04      7.77 o 
   5  15  11      353.09      313.65      7.65 o 
   6  15  11        3.08       10.00      6.45 o 
   7  15  11        2.16        4.81      7.73 o 
   8  15  11      345.42      366.37     10.91 o 
   9  15  11      179.63      169.09     11.29 o 
  10  15  11      329.98      327.79     12.42 o 
  11  15  11      521.51      536.11     20.13 o 
  12  15  11        0.45       -2.67     13.70 o 
  13  15  11      102.73       96.98     15.46 o 
  14  15  11      153.90      168.00     15.29 o 
  15  15  11      134.86      173.44     15.46 o 
  16  15  11      189.90      209.68     15.66 o 
   0  16  11     1350.68     1341.66     16.92 o 
   1  16  11     1053.10     1054.78     11.17 o 
   2  16  11      140.53      111.85      7.63 o 
   3  16  11        2.46        8.21      7.34 o 
   4  16  11       24.33       17.80      6.90 o 
   5  16  11        0.22       -2.36      6.93 o 
   6  16  11      682.55      703.73     10.19 o 
   7  16  11       34.40       37.29      8.15 o 
   8  16  11       27.76       10.17     11.40 o 
   9  16  11        4.25        5.86     10.97 o 
  10  16  11      103.47      134.50     14.58 o 
  11  16  11      171.44      148.81     17.40 o 
  12  16  11      318.16      330.76     19.21 o 
  13  16  11       50.80       36.40     17.65 o 
  14  16  11      128.43      119.35     19.96 o 
  15  16  11       15.69       13.17     17.80 o 
  16  16  11       46.93       53.61     28.98 o 
   1  17  11      134.09      136.81      8.69 o 
   2  17  11     1009.37     1001.99     11.40 o 
   3  17  11      150.12      124.76      8.04 o 
   4  17  11       77.80       94.81      7.92 o 
   5  17  11      127.13      129.59      7.58 o 
   6  17  11       76.33       79.58      7.48 o 
   7  17  11      411.62      428.87      9.71 o 
   8  17  11        3.32       -1.27     11.69 o 
   9  17  11        1.68       11.86     15.88 o 
  10  17  11      159.76      179.89     17.48 o 
  11  17  11      199.69      207.03     18.42 o 
  12  17  11        1.83       16.09     17.47 o 
  13  17  11       26.15       19.84     17.77 o 
  14  17  11       39.05       29.28     17.85 o 
  15  17  11       77.17       83.76     18.12 o 
   0  18  11      596.94      613.46     15.19 o 
   1  18  11      365.90      367.70     10.09 o 
   2  18  11       52.53       50.26      8.48 o 
   3  18  11     1236.67     1235.67     11.60 o 
   4  18  11      157.23      159.89      8.45 o 
   5  18  11      303.71      272.89      8.41 o 
   6  18  11       14.98       18.40      7.64 o 
   7  18  11      173.68      179.53      9.86 o 
   8  18  11        7.38        3.68     15.63 o 
   9  18  11      358.72      357.18     18.36 o 
  10  18  11      834.21      842.95     21.75 o 
  11  18  11      301.26      264.41     19.08 o 
  12  18  11        7.09        7.98     17.67 o 
  13  18  11      260.33      286.96     20.03 o 
  14  18  11      223.24      249.00     19.41 o 
   1  19  11      491.20      452.02     10.19 o 
   2  19  11     1064.27     1068.77     12.13 o 
   3  19  11      296.37      307.76      9.29 o 
   4  19  11      700.66      735.40     10.70 o 
   5  19  11        5.38        5.56      8.37 o 
   6  19  11      151.51      175.88      8.97 o 
   7  19  11      158.62      178.13     12.80 o 
   8  19  11      280.97      270.45     18.87 o 
   9  19  11     1650.79     1686.48     25.39 o 
  10  19  11      208.20      191.16     21.52 o 
  11  19  11      217.64      203.87     18.97 o 
  12  19  11        1.58       16.14     18.02 o 
  13  19  11      147.86       96.98     18.45 o 
  14  19  11       21.09       16.75     17.74 o 
   0  20  11      256.61      240.81     15.54 o 
   1  20  11        4.72       18.69      9.49 o 
   2  20  11      412.16      378.88     10.32 o 
   3  20  11        0.88        2.80      9.02 o 
   4  20  11        5.29       10.20      8.54 o 
   5  20  11      446.42      432.14     10.72 o 
   6  20  11       30.90       36.25     11.31 o 
   7  20  11        5.77        0.50     13.50 o 
   8  20  11       16.19       13.04     16.79 o 
   9  20  11        2.86       19.44     17.48 o 
  10  20  11      505.41      490.08     20.66 o 
  11  20  11       64.59       29.16     17.88 o 
  12  20  11      169.16      187.85     20.05 o 
  13  20  11       86.13       83.50     18.74 o 
   1  21  11       39.44       43.71      9.78 o 
   2  21  11        5.31       16.46     10.21 o 
   3  21  11      376.28      354.86     12.44 o 
   4  21  11        8.89       25.84     11.44 o 
   5  21  11       15.84        9.93     11.50 o 
   6  21  11       20.25       35.99     12.55 o 
   7  21  11       70.47       67.28     14.19 o 
   8  21  11      496.24      476.82     20.02 o 
   9  21  11      498.49      499.67     20.61 o 
  10  21  11       16.06        8.25     17.67 o 
  11  21  11       55.14       51.02     18.35 o 
  12  21  11       38.29       45.46     17.83 o 
   0  22  11       14.50       34.21     17.13 o 
   1  22  11      405.29      418.01     13.50 o 
   2  22  11      156.37      188.93     12.62 o 
   3  22  11      151.71      153.58     12.45 o 
   4  22  11        0.12        2.46     12.02 o 
   5  22  11       15.91       24.96     12.96 o 
   6  22  11      113.82      114.37     13.24 o 
   7  22  11       53.31       60.92     18.36 o 
   8  22  11       14.81       23.13     17.08 o 
   9  22  11        5.93        8.25     17.63 o 
  10  22  11        0.04      -11.14     17.71 o 
  11  22  11       18.50       19.62     17.93 o 
   1  23  11       14.19       28.09     12.33 o 
   2  23  11      173.18      190.10     12.94 o 
   3  23  11       22.22       43.88     12.28 o 
   4  23  11       15.96       29.89     13.59 o 
   5  23  11      385.23      390.41     15.06 o 
   6  23  11        2.40       15.43     13.12 o 
   7  23  11      140.53      146.04     18.13 o 
   8  23  11        0.05       11.72     22.80 o 
   9  23  11      277.10      293.18     19.74 o 
  10  23  11        3.06       18.01     18.07 o 
  11  23  11      475.69      499.22     35.16 o 
   0  24  11      255.53      271.34     19.45 o 
   1  24  11       60.62       68.42     12.73 o 
   2  24  11       71.13       76.57     12.64 o 
   3  24  11       14.62       15.78     13.90 o 
   4  24  11      143.46      184.70     21.75 o 
   5  24  11       10.92       16.28     13.55 o 
   6  24  11      146.85      150.90     14.43 o 
   7  24  11      305.48      325.95     19.57 o 
   8  24  11      110.66      105.39     23.13 o 
   9  24  11       64.74       52.39     23.35 o 
   1  25  11        6.19       22.86     12.78 o 
   2  25  11        0.80        8.52     14.11 o 
   3  25  11        0.52        8.42     13.80 o 
   4  25  11      247.88      269.79     17.00 o 
   5  25  11       67.89       79.21     14.00 o 
   6  25  11      190.73      171.03     15.79 o 
   7  25  11       55.49       74.09     17.73 o 
   8  25  11       21.67       30.70     21.91 o 
   0  26  11      876.49      960.62     23.53 o 
   1  26  11       34.07       50.11     12.80 o 
   2  26  11        5.18       13.25     13.98 o 
   3  26  11       92.78       95.44     14.35 o 
   4  26  11       20.41       33.52     14.10 o 
   5  26  11        8.82       20.57     13.78 o 
   6  26  11       12.07       32.73     17.64 o 
   7  26  11       67.51       85.06     29.19 o 
   1  27  11        7.38       12.59     13.97 o 
   2  27  11      235.96      253.33     14.97 o 
   3  27  11        0.05       20.17     13.77 o 
   4  27  11      168.14      165.00     51.84 o 
   0   0  12     6214.80     6331.62    120.26 o 
   1   0  12    14563.08    15097.09     54.15 o 
   2   0  12      161.17      146.36      6.44 o 
   3   0  12     9985.75    10774.06     31.97 o 
   4   0  12     1204.33     1198.71     12.11 o 
   5   0  12     3981.99     4093.22     43.59 o 
   6   0  12     2884.66     3027.89     31.65 o 
   7   0  12     1534.60     1665.23     17.04 o 
   8   0  12        3.18       15.73      7.73 o 
   9   0  12     1063.33     1122.82     23.68 o 
  10   0  12     3022.26     2836.89     21.19 o 
  11   0  12     8085.18     7516.51     62.93 o 
  12   0  12      709.56      678.55     17.18 o 
  13   0  12      121.69      120.30     11.48 o 
  14   0  12        3.44       -7.54     11.84 o 
  15   0  12       33.98       60.08     13.71 o 
  16   0  12     1164.73     1256.21     29.48 o 
  17   0  12     1612.24     1753.48     26.18 o 
  18   0  12      192.38      203.28     18.45 o 
  19   0  12       13.65       21.30     17.62 o 
   1   1  12     5444.25     6008.81     30.94 o 
   2   1  12     1097.74     1214.39      9.49 o 
   3   1  12      314.78      349.45      4.69 o 
   4   1  12     4620.17     4997.67     20.18 o 
   5   1  12      886.96      968.64      6.57 o 
   6   1  12      170.44      197.50      5.32 o 
   7   1  12       16.46       10.96      5.35 o 
   8   1  12      607.99      624.42      7.57 o 
   9   1  12     1795.31     1853.41     10.11 o 
  10   1  12      560.69      531.86      7.59 o 
  11   1  12      408.10      372.88      8.00 o 
  12   1  12      234.18      271.71      8.00 o 
  13   1  12        3.14        4.63      7.41 o 
  14   1  12        1.12        4.81      8.40 o 
  15   1  12       67.74       62.94      9.84 o 
  16   1  12       15.32        7.65     11.68 o 
  17   1  12      372.14      383.90     13.51 o 
  18   1  12      126.60      115.85     12.76 o 
  19   1  12      110.56       92.83     12.51 o 
   0   2  12      765.16      730.08      5.90 o 
   1   2  12       46.95       37.90      2.95 o 
   2   2  12      290.09      316.19      4.94 o 
   3   2  12     3654.94     3393.42     20.01 o 
   4   2  12     2078.68     2138.47     14.81 o 
   5   2  12       16.85       10.69      3.48 o 
   6   2  12        0.03        6.30      4.55 o 
   7   2  12     3179.86     3407.16     12.65 o 
   8   2  12      203.86      184.68      6.02 o 
   9   2  12      412.97      318.00      6.32 o 
  10   2  12      446.58      433.74      6.96 o 
  11   2  12       90.70       77.18      6.31 o 
  12   2  12       16.72       17.27      7.26 o 
  13   2  12       79.42       75.18      8.11 o 
  14   2  12      313.31      319.19     10.66 o 
  15   2  12      101.43       94.24     10.07 o 
  16   2  12       11.87       26.72     11.63 o 
  17   2  12      120.59      117.27     12.51 o 
  18   2  12       58.59       53.62     12.27 o 
  19   2  12        3.22       15.53     12.05 o 
   1   3  12     1223.88     1373.08     12.42 o 
   2   3  12      159.41      154.41      3.66 o 
   3   3  12       71.95       76.51      3.79 o 
   4   3  12     3760.13     3918.68     17.69 o 
   5   3  12      795.53      772.49      5.11 o 
   6   3  12       33.23       33.20      4.29 o 
   7   3  12      285.82      310.86      5.90 o 
   8   3  12       98.12       54.15      5.66 o 
   9   3  12      159.46      174.30      6.21 o 
  10   3  12     2525.93     2446.04     12.50 o 
  11   3  12       97.58      105.13      6.35 o 
  12   3  12     1087.08     1032.41      9.68 o 
  13   3  12      174.02      155.25      8.35 o 
  14   3  12       43.20       23.55      9.38 o 
  15   3  12      172.75      171.41     11.68 o 
  16   3  12       46.95       38.53     11.74 o 
  17   3  12        0.65        2.65     11.90 o 
  18   3  12      221.20      244.32     17.35 o 
  19   3  12      148.61      142.57     14.41 o 
   0   4  12     1882.80     1811.32     16.79 o 
   1   4  12       16.34       16.74      3.10 o 
   2   4  12     2726.10     2967.14     10.03 o 
   3   4  12      395.69      386.10      4.50 o 
   4   4  12      560.95      662.25      6.25 o 
   5   4  12      536.49      548.26      4.38 o 
   6   4  12       20.27       19.19      4.37 o 
   7   4  12     3177.35     2977.94     13.07 o 
   8   4  12     3302.03     3231.25     28.81 o 
   9   4  12      690.10      672.95      7.27 o 
  10   4  12      229.29      188.56      6.28 o 
  11   4  12       29.22       40.70      6.46 o 
  12   4  12       74.21       74.79      7.30 o 
  13   4  12      542.89      580.73      9.78 o 
  14   4  12      430.89      462.74     10.52 o 
  15   4  12       46.76       55.07     10.93 o 
  16   4  12       66.86       54.71     14.81 o 
  17   4  12       59.99       41.83     13.45 o 
  18   4  12       96.85       87.31     13.95 o 
  19   4  12        2.14        8.60     13.60 o 
   1   5  12     2805.78     2680.18     15.87 o 
   2   5  12     2435.97     2581.36     12.44 o 
   3   5  12     5008.33     5625.83     31.92 o 
   4   5  12      416.64      422.91      4.48 o 
   5   5  12        0.23        6.09      3.15 o 
   6   5  12     2223.14     2218.96      8.20 o 
   7   5  12     1376.73     1385.39     14.50 o 
   8   5  12        9.00       10.12      5.42 o 
   9   5  12     3093.87     2948.68     18.11 o 
  10   5  12      124.81      110.21      6.29 o 
  11   5  12      764.67      678.83     10.12 o 
  12   5  12        0.00       -1.11      6.93 o 
  13   5  12       29.96       27.53      8.01 o 
  14   5  12      238.07      245.50     10.16 o 
  15   5  12        0.02       -6.16     12.31 o 
  16   5  12        3.07        9.07     14.22 o 
  17   5  12        8.01        4.84     14.38 o 
  18   5  12       78.69       84.99     16.06 o 
  19   5  12      119.43      112.80     16.35 o 
   0   6  12      140.02      190.22      6.50 o 
   1   6  12        5.21       13.56      3.88 o 
   2   6  12     2993.95     3216.13     20.28 o 
   3   6  12      818.18      826.34      5.79 o 
   4   6  12        1.06        7.45      3.24 o 
   5   6  12      428.68      570.93      4.76 o 
   6   6  12     1274.84     1289.17      8.45 o 
   7   6  12     2542.52     2381.85     21.24 o 
   8   6  12      156.89      127.11      5.67 o 
   9   6  12       46.91       41.52      5.41 o 
  10   6  12       67.01       68.60      6.22 o 
  11   6  12      381.43      368.75      8.11 o 
  12   6  12      114.37      107.75      7.94 o 
  13   6  12       35.91       47.37      8.67 o 
  14   6  12      537.07      565.70     12.76 o 
  15   6  12        8.07       -0.03     12.41 o 
  16   6  12       15.82        6.78     15.11 o 
  17   6  12        3.78       -3.86     17.81 o 
  18   6  12        2.42        4.78     17.94 o 
  19   6  12        1.99       -8.94     23.00 o 
   1   7  12    13758.58    15135.38     56.10 o 
   2   7  12      233.68      265.29      4.18 o 
   3   7  12        0.00        5.05      3.47 o 
   4   7  12     1202.03     1133.62      8.16 o 
   5   7  12      403.37      409.58      5.94 o 
   6   7  12     4561.75     4469.73     27.02 o 
   7   7  12     8320.95     8409.93     39.56 o 
   8   7  12      402.25      404.17      8.59 o 
   9   7  12     4549.16     4356.69     25.98 o 
  10   7  12       14.03        8.07      6.12 o 
  11   7  12       95.71      116.98      7.02 o 
  12   7  12      593.11      612.66     10.30 o 
  13   7  12      164.26      158.08      9.12 o 
  14   7  12      193.68      178.17     13.51 o 
  15   7  12      238.87      261.08     16.02 o 
  16   7  12       11.16       22.12     15.09 o 
  17   7  12       11.37       17.55     15.38 o 
  18   7  12       34.22       42.67     18.57 o 
   0   8  12     5907.03     6239.57     48.12 o 
   1   8  12        4.98       14.50      3.74 o 
   2   8  12      249.50      317.76      4.55 o 
   3   8  12       15.37       15.16      3.69 o 
   4   8  12       98.53      124.91      4.09 o 
   5   8  12      884.05      845.48      7.78 o 
   6   8  12       40.05       33.70      4.74 o 
   7   8  12      405.03      368.24      6.34 o 
   8   8  12      618.74      523.74      7.24 o 
   9   8  12      856.78      901.77      8.59 o 
  10   8  12      107.74      111.40      7.57 o 
  11   8  12       41.63       40.70      8.12 o 
  12   8  12      137.75      126.80      9.65 o 
  13   8  12       59.81       60.46      9.92 o 
  14   8  12        4.81        4.44     11.35 o 
  15   8  12     1003.56     1043.61     24.43 o 
  16   8  12       30.37       28.38     15.35 o 
  17   8  12        1.35        6.11     15.52 o 
  18   8  12        0.86        9.55     15.69 o 
   1   9  12       33.58       43.80      4.14 o 
   2   9  12      154.70      168.79      4.58 o 
   3   9  12     2214.65     2274.80     12.51 o 
   4   9  12      565.56      549.94      5.35 o 
   5   9  12     4825.71     5050.29     36.13 o 
   6   9  12       23.63       26.99      4.97 o 
   7   9  12        3.38        5.82      6.01 o 
   8   9  12     1211.73     1111.53     13.25 o 
   9   9  12      870.00      866.36      9.64 o 
  10   9  12     1134.23     1136.36     11.00 o 
  11   9  12      500.84      559.55     10.13 o 
  12   9  12      118.25      146.49      9.09 o 
  13   9  12       48.73       47.07     10.06 o 
  14   9  12      100.85       92.72     13.00 o 
  15   9  12       64.94       56.91     15.25 o 
  16   9  12       10.81       43.14     15.35 o 
  17   9  12      168.79      194.89     16.61 o 
  18   9  12       10.99       10.44     15.18 o 
   0  10  12        7.67        2.16      6.45 o 
   1  10  12       45.15       57.65      4.68 o 
   2  10  12        4.23        3.98      4.60 o 
   3  10  12      804.71      699.63      6.54 o 
   4  10  12      794.51      788.73      6.94 o 
   5  10  12      649.19      618.21      6.38 o 
   6  10  12     1425.61     1410.66     13.34 o 
   7  10  12       83.13       76.18      6.31 o 
   8  10  12      557.51      567.25      8.80 o 
   9  10  12     1426.10     1438.61     13.39 o 
  10  10  12      644.03      641.32     10.51 o 
  11  10  12       24.43       11.27      8.30 o 
  12  10  12      312.72      294.70      9.71 o 
  13  10  12        2.48       -2.83      9.58 o 
  14  10  12      300.65      313.70     15.94 o 
  15  10  12      349.05      355.64     16.86 o 
  16  10  12        1.25       32.10     15.34 o 
  17  10  12       13.91       14.98     15.39 o 
  18  10  12       40.43       61.73     15.38 o 
   1  11  12     1372.08     1612.37     12.92 o 
   2  11  12     1129.78     1149.49      8.08 o 
   3  11  12       15.90       15.11      5.11 o 
   4  11  12     2707.70     2751.81     20.06 o 
   5  11  12        0.00        1.13      5.04 o 
   6  11  12      168.24      146.86      5.75 o 
   7  11  12      674.10      716.10      9.86 o 
   8  11  12      935.72      903.78      9.30 o 
   9  11  12       72.39       53.51      7.16 o 
  10  11  12      527.89      504.23      9.44 o 
  11  11  12       36.65       37.99      8.27 o 
  12  11  12       64.31       76.58      8.88 o 
  13  11  12      435.10      466.40     13.82 o 
  14  11  12      813.66      880.53     21.80 o 
  15  11  12       48.92       40.85     15.01 o 
  16  11  12      254.63      309.71     16.79 o 
  17  11  12       31.97       42.40     15.16 o 
   0  12  12     7452.71     8002.38     39.41 o 
   1  12  12       69.41       86.20      5.58 o 
   2  12  12      360.11      353.99      7.41 o 
   3  12  12     6784.65     6879.04     43.72 o 
   4  12  12     1510.31     1466.42     12.15 o 
   5  12  12     1577.08     1609.60     11.81 o 
   6  12  12      865.25      713.72      7.88 o 
   7  12  12      140.11      127.62      6.61 o 
   8  12  12       14.05       25.83      7.49 o 
   9  12  12       26.35       30.23      7.13 o 
  10  12  12      114.42      117.23      8.23 o 
  11  12  12      746.43      795.31     12.06 o 
  12  12  12       14.91       17.23      8.78 o 
  13  12  12        0.55       -1.07     12.00 o 
  14  12  12      319.85      337.34     14.14 o 
  15  12  12      301.45      358.34     16.44 o 
  16  12  12       30.93       30.46     14.86 o 
  17  12  12       23.01       36.76     15.04 o 
   1  13  12      137.49      128.87      6.06 o 
   2  13  12       25.52       22.79      5.69 o 
   3  13  12       10.88        3.84      5.14 o 
   4  13  12       18.15       18.86      5.69 o 
   5  13  12      687.31      597.01      7.45 o 
   6  13  12      140.42      131.76      6.61 o 
   7  13  12        1.18       -2.37      6.75 o 
   8  13  12       85.76       66.94      8.20 o 
   9  13  12       12.41       15.15      8.26 o 
  10  13  12       34.04       44.73      8.99 o 
  11  13  12       21.24       35.40      8.58 o 
  12  13  12       30.41       29.88     10.70 o 
  13  13  12       99.79      103.17     12.41 o 
  14  13  12      295.00      348.37     14.16 o 
  15  13  12        2.87       18.01     14.60 o 
  16  13  12       39.17       41.09     14.85 o 
  17  13  12       33.44       38.92     14.82 o 
   0  14  12       26.23       43.02      7.98 o 
   1  14  12      311.47      305.58      6.87 o 
   2  14  12        2.05        5.87      6.00 o 
   3  14  12       50.34       46.68      6.00 o 
   4  14  12     1178.21     1169.00      8.84 o 
   5  14  12     1867.96     1845.29     14.22 o 
   6  14  12        1.20       -0.87      6.52 o 
   7  14  12        0.02       -3.81      7.44 o 
   8  14  12      159.49      164.97      8.75 o 
   9  14  12       28.98       24.39      9.20 o 
  10  14  12        9.49       12.42      9.65 o 
  11  14  12      230.43      211.62     13.02 o 
  12  14  12      771.45      757.22     17.44 o 
  13  14  12       32.05       17.60     14.36 o 
  14  14  12      172.87      196.71     15.32 o 
  15  14  12       53.32       72.60     14.91 o 
  16  14  12        4.65       14.05     17.61 o 
   1  15  12      252.05      249.62      7.04 o 
   2  15  12     1604.08     1644.46     11.30 o 
   3  15  12      238.97      254.22      7.41 o 
   4  15  12     1663.54     1639.69     11.36 o 
   5  15  12      621.40      624.76      8.04 o 
   6  15  12      320.60      331.27      8.01 o 
   7  15  12       16.26       16.56      7.15 o 
   8  15  12      733.40      725.78     18.72 o 
   9  15  12        5.66       13.01     10.63 o 
  10  15  12       44.58       40.53     11.18 o 
  11  15  12       43.44       45.05     16.40 o 
  12  15  12       25.13       15.93     13.89 o 
  13  15  12        0.07       -8.61     14.32 o 
  14  15  12       51.97       52.04     14.70 o 
  15  15  12       28.70       42.85     14.91 o 
  16  15  12        0.77        9.70     17.31 o 
   0  16  12     4585.45     4584.12     40.72 o 
   1  16  12     1744.24     1812.76     18.16 o 
   2  16  12       18.56       21.92      6.80 o 
   3  16  12     2328.73     2279.93     13.11 o 
   4  16  12       44.92       45.21      7.02 o 
   5  16  12      255.52      233.20      7.27 o 
   6  16  12      252.01      263.67      7.87 o 
   7  16  12      234.92      216.82      9.00 o 
   8  16  12        5.68       -0.02     11.30 o 
   9  16  12      113.12       94.45     11.23 o 
  10  16  12       90.15       81.96     14.49 o 
  11  16  12       42.76       38.51     16.88 o 
  12  16  12      414.19      436.80     19.84 o 
  13  16  12       54.76       36.26     17.69 o 
  14  16  12       27.34       32.62     17.76 o 
  15  16  12      152.37      174.72     18.65 o 
   1  17  12       79.13      105.24      8.15 o 
   2  17  12      505.16      520.16      9.19 o 
   3  17  12      436.57      464.86     10.91 o 
   4  17  12       45.46       42.35      7.41 o 
   5  17  12        0.18        9.46      7.17 o 
   6  17  12       86.33       76.12      7.48 o 
   7  17  12        4.21       11.86      8.81 o 
   8  17  12       99.79       92.27     11.15 o 
   9  17  12       28.98       20.18     16.08 o 
  10  17  12        0.02       -1.35     16.43 o 
  11  17  12      245.89      254.11     18.75 o 
  12  17  12      210.36      222.17     18.97 o 
  13  17  12       19.07       27.87     19.13 o 
  14  17  12       61.48       58.32     18.23 o 
  15  17  12        3.68       20.63     17.77 o 
   0  18  12      887.68      866.85     20.08 o 
   1  18  12       17.96       30.70      7.97 o 
   2  18  12       15.81       20.37      8.02 o 
   3  18  12       19.84       24.52      7.55 o 
   4  18  12       27.62       33.21      7.68 o 
   5  18  12      157.13      144.48      8.59 o 
   6  18  12        0.19        2.49      7.62 o 
   7  18  12       56.50       53.60      9.85 o 
   8  18  12        2.10        5.32     15.76 o 
   9  18  12      163.49      142.29     17.04 o 
  10  18  12      415.01      453.86     23.51 o 
  11  18  12      331.16      335.47     19.35 o 
  12  18  12      133.18      137.53     18.67 o 
  13  18  12      156.48      135.48     19.04 o 
  14  18  12       24.72       37.12     17.91 o 
   1  19  12       39.34       61.90      8.51 o 
   2  19  12        2.81       14.13      8.29 o 
   3  19  12      229.64      223.88      9.69 o 
   4  19  12      250.22      243.86     11.56 o 
   5  19  12      307.15      272.66      9.21 o 
   6  19  12       16.94       11.93      8.48 o 
   7  19  12       26.37       34.70     13.20 o 
   8  19  12       10.65       11.56     16.33 o 
   9  19  12       94.97      131.81     17.94 o 
  10  19  12        7.30       16.44     17.45 o 
  11  19  12        5.64       11.55     17.70 o 
  12  19  12        0.60       -5.55     17.96 o 
  13  19  12       13.22       -1.42     17.57 o 
  14  19  12        1.16        1.26     17.86 o 
   0  20  12      448.91      516.23     15.13 o 
   1  20  12      287.37      254.90      9.77 o 
   2  20  12       96.91      105.73      8.93 o 
   3  20  12       38.97       47.95      8.73 o 
   4  20  12       81.61       90.52      8.88 o 
   5  20  12       35.65       31.09      9.47 o 
   6  20  12      235.21      239.45     12.28 o 
   7  20  12        1.14        7.03     13.61 o 
   8  20  12       19.16       18.48     16.96 o 
   9  20  12        2.54       -3.09     17.43 o 
  10  20  12        5.21        0.54     17.64 o 
  11  20  12        0.67      -17.89     17.89 o 
  12  20  12       40.92       78.78     18.48 o 
  13  20  12       13.78       23.72     18.02 o 
   1  21  12      526.38      525.69     10.98 o 
   2  21  12      287.21      302.51     11.79 o 
   3  21  12       93.77      101.07     11.30 o 
   4  21  12      323.26      300.58     12.79 o 
   5  21  12      266.55      248.81     12.47 o 
   6  21  12        8.11        1.47     12.70 o 
   7  21  12        0.03       13.01     16.89 o 
   8  21  12      173.97      180.73     18.01 o 
   9  21  12      134.43      136.73     18.30 o 
  10  21  12       55.56       70.31     18.29 o 
  11  21  12       18.41       12.09     18.04 o 
  12  21  12       72.10       70.00     18.32 o 
   0  22  12      147.08      148.00     17.82 o 
   1  22  12       78.50       84.26     12.38 o 
   2  22  12      701.90      723.44     14.83 o 
   3  22  12        0.02       10.37     11.90 o 
   4  22  12       80.21       72.54     12.23 o 
   5  22  12       53.90       63.48     13.33 o 
   6  22  12       87.59       92.29     13.42 o 
   7  22  12       22.58       23.72     17.23 o 
   8  22  12      282.65      312.15     24.68 o 
   9  22  12        0.02       -8.25     17.41 o 
  10  22  12       75.32       89.33     18.17 o 
  11  22  12       83.38       71.58     18.60 o 
   1  23  12       91.96      106.71     12.79 o 
   2  23  12      138.32      129.73     12.89 o 
   3  23  12        0.71        9.67     12.15 o 
   4  23  12       95.68      102.28     12.45 o 
   5  23  12        1.45       16.12     13.64 o 
   6  23  12        0.08       -0.03     13.22 o 
   7  23  12        6.72       22.75     17.60 o 
   8  23  12      267.14      251.88     24.84 o 
   9  23  12        6.07        7.51     22.73 o 
  10  23  12       68.46       52.91     17.76 o 
   0  24  12      239.68      243.42     19.61 o 
   1  24  12       48.47       57.71     12.84 o 
   2  24  12       29.20       35.00     12.74 o 
   3  24  12      452.24      465.29     14.41 o 
   4  24  12        0.31        4.29     13.72 o 
   5  24  12        5.23        8.18     13.51 o 
   6  24  12        1.81       10.90     13.49 o 
   7  24  12       59.19       53.31     17.89 o 
   8  24  12       12.89       -6.08     22.76 o 
   9  24  12       12.91        0.17     22.74 o 
   1  25  12      205.70      200.29     13.52 o 
   2  25  12        2.91       12.83     12.72 o 
   3  25  12       74.53       79.47     14.57 o 
   4  25  12       65.07       63.93     14.18 o 
   5  25  12      239.44      237.74     14.87 o 
   6  25  12       42.35       39.94     14.97 o 
   7  25  12       14.28       30.19     17.38 o 
   0  26  12       49.54       66.73     18.56 o 
   1  26  12      152.15      158.82     13.55 o 
   2  26  12      183.19      183.74     14.87 o 
   3  26  12        4.60       13.38     14.03 o 
   4  26  12       37.92       49.96     13.82 o 
   5  26  12      201.91      195.77     14.72 o 
   6  26  12        0.40       -8.78     17.45 o 
   1  27  12       57.24       42.95     14.08 o 
   2  27  12       88.38       75.91     14.25 o 
   3  27  12        0.20       10.04     15.21 o 
   1   1  13      489.35      538.19      6.17 o 
   2   1  13     6738.98     7802.57     22.07 o 
   3   1  13       23.58       24.99      3.91 o 
   4   1  13     7131.76     7562.31     40.78 o 
   5   1  13     1508.81     1602.64     11.87 o 
   6   1  13        3.99        4.98      5.00 o 
   7   1  13        4.74        3.55      5.43 o 
   8   1  13        6.27        8.53      5.99 o 
   9   1  13      112.51      118.47      6.46 o 
  10   1  13     3053.47     2854.26     14.33 o 
  11   1  13      655.00      611.10      7.99 o 
  12   1  13      542.81      518.91      8.49 o 
  13   1  13       53.49       53.76      7.69 o 
  14   1  13       47.19       39.00      8.44 o 
  15   1  13      108.40      117.54     10.86 o 
  16   1  13       96.95       77.27     12.14 o 
  17   1  13        1.42       13.21     12.00 o 
  18   1  13       12.13       20.91     12.20 o 
  19   1  13        8.19       11.28     12.14 o 
   0   2  13     3354.04     3620.08     22.48 o 
   1   2  13     3521.30     3771.14     24.58 o 
   2   2  13     1473.40     1447.41     14.11 o 
   3   2  13     3081.71     3368.86     25.05 o 
   4   2  13     1337.26     1654.49      8.12 o 
   5   2  13      498.99      452.84      5.27 o 
   6   2  13       55.39       75.36      4.92 o 
   7   2  13     1411.83     1358.56      8.42 o 
   8   2  13       29.23       33.39      5.72 o 
   9   2  13     1321.07     1160.68      8.89 o 
  10   2  13       82.34       74.21      6.04 o 
  11   2  13      143.72      189.15      7.13 o 
  12   2  13      285.85      287.66      8.11 o 
  13   2  13        2.23        0.11      7.95 o 
  14   2  13      340.25      327.61     10.09 o 
  15   2  13       57.55       33.08     11.21 o 
  16   2  13       16.02        8.32     11.63 o 
  17   2  13       69.65       73.90     12.21 o 
  18   2  13       21.79       27.96     12.04 o 
  19   2  13       16.39        6.18     12.14 o 
   1   3  13     1948.58     2088.85      8.67 o 
   2   3  13       18.73       17.99      3.21 o 
   3   3  13     4024.02     4187.15     16.91 o 
   4   3  13        3.22        3.04      3.62 o 
   5   3  13     2666.47     2928.98     18.35 o 
   6   3  13      429.52      389.56      5.84 o 
   7   3  13      468.66      483.91      6.76 o 
   8   3  13      212.95      200.15      6.23 o 
   9   3  13       48.14       35.00      6.29 o 
  10   3  13      117.56      117.14      6.17 o 
  11   3  13      161.88      118.20      6.43 o 
  12   3  13       26.82       38.51      6.86 o 
  13   3  13        0.55        3.19      8.44 o 
  14   3  13        2.63        2.53      9.33 o 
  15   3  13        5.11        1.62     11.19 o 
  16   3  13      167.14      151.84     12.38 o 
  17   3  13        8.20        5.79     11.93 o 
  18   3  13       51.76       47.21     13.72 o 
  19   3  13        2.92        7.07     13.44 o 
   0   4  13      997.84     1058.77      7.99 o 
   1   4  13      370.47      359.47      4.10 o 
   2   4  13      257.92      356.00      5.25 o 
   3   4  13     8324.25     8599.67     44.58 o 
   4   4  13      462.64      398.19      4.10 o 
   5   4  13        1.09        3.45      3.79 o 
   6   4  13      833.09      829.60      6.99 o 
   7   4  13        7.03        7.38      4.85 o 
   8   4  13      574.89      513.70      7.08 o 
   9   4  13      137.54       97.15      6.00 o 
  10   4  13      376.51      357.59      6.88 o 
  11   4  13       18.22       23.91      6.44 o 
  12   4  13      215.68      212.07      7.59 o 
  13   4  13      908.97      966.33     12.81 o 
  14   4  13      741.71      767.73     11.97 o 
  15   4  13        6.48      -11.35     12.03 o 
  16   4  13      202.41      187.72     15.74 o 
  17   4  13       66.55       47.72     13.72 o 
  18   4  13        0.01       16.42     13.63 o 
  19   4  13        5.27       -9.40     13.42 o 
   1   5  13      113.07      150.44      3.85 o 
   2   5  13      825.92      923.73      7.08 o 
   3   5  13     1303.46     1290.76      7.63 o 
   4   5  13      229.45      284.32      4.01 o 
   5   5  13     2990.97     3081.16     15.45 o 
   6   5  13      306.56      253.45      5.25 o 
   7   5  13     1453.97     1459.93     11.93 o 
   8   5  13     3188.70     3138.68     17.17 o 
   9   5  13      239.80      232.67      6.78 o 
  10   5  13      155.62      139.11      6.54 o 
  11   5  13      179.64      145.09      6.94 o 
  12   5  13        4.50        7.67      7.06 o 
  13   5  13      643.03      698.15     12.74 o 
  14   5  13      202.42      183.93     10.12 o 
  15   5  13       13.48       17.57     12.58 o 
  16   5  13      145.54      149.22     15.41 o 
  17   5  13        3.40       -4.23     13.28 o 
  18   5  13        0.49        3.02     15.71 o 
  19   5  13        8.82        8.49     15.66 o 
   0   6  13     2073.20     1887.31     12.23 o 
   1   6  13     3354.32     3507.43     14.77 o 
   2   6  13      592.15      678.51      5.46 o 
   3   6  13        2.05        3.48      3.78 o 
   4   6  13      673.86      605.08      4.94 o 
   5   6  13     4637.28     4505.63     16.99 o 
   6   6  13     5187.36     5250.80     25.95 o 
   7   6  13       63.47       79.81      5.58 o 
   8   6  13     3922.06     3618.29     21.32 o 
   9   6  13      839.06      755.77      8.62 o 
  10   6  13       11.73        0.81      6.57 o 
  11   6  13      614.53      571.86      8.86 o 
  12   6  13      659.30      649.56      9.92 o 
  13   6  13       45.16       37.02      8.34 o 
  14   6  13      183.18      183.88     11.73 o 
  15   6  13        3.80        0.37     12.52 o 
  16   6  13      337.29      341.61     17.28 o 
  17   6  13      101.36       97.67     18.15 o 
  18   6  13        6.05       -4.44     15.80 o 
   1   7  13     1574.62     1574.26      7.39 o 
   2   7  13      197.82      162.38      4.23 o 
   3   7  13     1007.38      976.89      6.54 o 
   4   7  13      516.28      474.84      4.78 o 
   5   7  13       53.74       52.70      4.25 o 
   6   7  13        0.03        1.52      5.27 o 
   7   7  13     2603.67     2565.71     18.36 o 
   8   7  13       62.19       67.08      5.86 o 
   9   7  13      390.67      382.27      6.98 o 
  10   7  13        1.44       10.01      6.22 o 
  11   7  13       33.44       28.20      7.13 o 
  12   7  13        0.09        2.85      8.19 o 
  13   7  13      403.03      433.89     10.37 o 
  14   7  13        0.71       -1.54     12.65 o 
  15   7  13       58.82       52.56     15.07 o 
  16   7  13       35.52        3.54     15.59 o 
  17   7  13       43.40       47.73     15.75 o 
  18   7  13        9.26       22.89     18.14 o 
   0   8  13    11587.31    12928.20     85.35 o 
   1   8  13     4383.24     4930.14     11.26 o 
   2   8  13      530.46      663.31      5.78 o 
   3   8  13       85.62       83.60      4.00 o 
   4   8  13      347.71      405.63      5.44 o 
   5   8  13      205.10      184.62      4.57 o 
   6   8  13     3390.46     3217.52     28.27 o 
   7   8  13      206.81      155.16      6.24 o 
   8   8  13      436.88      429.04      6.93 o 
   9   8  13       32.18       49.51      6.03 o 
  10   8  13      757.30      728.31      9.57 o 
  11   8  13      118.83      112.15      8.36 o 
  12   8  13      146.35      124.57      9.79 o 
  13   8  13        5.84        4.54      9.78 o 
  14   8  13      530.07      500.95     13.84 o 
  15   8  13       39.22       38.84     15.37 o 
  16   8  13      763.46      825.67     19.41 o 
  17   8  13       14.14       11.77     15.55 o 
  18   8  13      173.70      193.09     18.96 o 
   1   9  13      580.00      558.63      5.52 o 
   2   9  13      719.96      709.96      7.21 o 
   3   9  13       10.71       15.86      4.56 o 
   4   9  13     2101.66     2148.84     11.55 o 
   5   9  13      173.44      172.86      5.09 o 
   6   9  13     1858.26     1847.97     12.07 o 
   7   9  13       98.13       75.42      6.47 o 
   8   9  13      632.89      609.29      8.96 o 
   9   9  13        0.00        1.13      6.77 o 
  10   9  13      511.96      489.96      9.08 o 
  11   9  13       90.61       94.91      8.45 o 
  12   9  13       36.89       46.72      8.83 o 
  13   9  13       15.59        3.29      9.99 o 
  14   9  13        3.49        9.43     14.37 o 
  15   9  13       36.09       17.19     14.83 o 
  16   9  13      392.22      377.72     17.27 o 
  17   9  13      108.11      116.70     16.09 o 
  18   9  13      275.22      277.62     16.94 o 
   0  10  13     2446.08     2467.29     13.08 o 
   1  10  13     2460.61     2455.13     13.21 o 
   2  10  13      879.84      788.72      8.77 o 
   3  10  13     1912.06     1937.17     13.11 o 
   4  10  13     1499.08     1435.64     15.18 o 
   5  10  13     2595.79     2395.30     14.59 o 
   6  10  13      543.74      492.85      7.87 o 
   7  10  13      253.24      236.44      7.28 o 
   8  10  13      172.25      201.07      7.67 o 
   9  10  13      467.19      481.24      8.57 o 
  10  10  13        0.14       15.33      7.65 o 
  11  10  13      395.30      416.86      9.76 o 
  12  10  13       81.05       69.86      8.98 o 
  13  10  13        0.64       -5.67     10.61 o 
  14  10  13       86.81       93.18     14.87 o 
  15  10  13       40.55       30.15     15.27 o 
  16  10  13       54.80       80.64     15.60 o 
  17  10  13       44.93       42.41     15.72 o 
  18  10  13      100.30       97.72     22.04 o 
   1  11  13      295.45      312.58      5.91 o 
   2  11  13       12.94        8.87      5.65 o 
   3  11  13       27.31       23.68      5.17 o 
   4  11  13     3335.33     3373.85     16.38 o 
   5  11  13       70.38       55.54      5.80 o 
   6  11  13      904.28      898.92      7.85 o 
   7  11  13      397.92      384.53      8.01 o 
   8  11  13      622.66      604.87     13.58 o 
   9  11  13        9.95        9.50      7.06 o 
  10  11  13        4.66       22.88      7.97 o 
  11  11  13       65.24       62.59      8.44 o 
  12  11  13       22.15       14.24      8.80 o 
  13  11  13        9.16        5.31     11.95 o 
  14  11  13      277.79      270.91     15.79 o 
  15  11  13       91.63       95.07     15.32 o 
  16  11  13      185.43      225.77     16.44 o 
  17  11  13       17.29       20.74     15.33 o 
   0  12  13     3520.34     3861.43     20.17 o 
   1  12  13     1560.94     1610.55     10.29 o 
   2  12  13      175.56      181.06      6.12 o 
   3  12  13      723.11      705.04      7.95 o 
   4  12  13     3248.40     3156.98     18.91 o 
   5  12  13        0.00        0.97      5.83 o 
   6  12  13      480.19      478.00      7.92 o 
   7  12  13       71.07       63.42      7.31 o 
   8  12  13       76.50       83.69      7.79 o 
   9  12  13      384.32      393.67      8.41 o 
  10  12  13        0.17        1.93      7.93 o 
  11  12  13      136.09      141.90      8.92 o 
  12  12  13        7.91        6.52      9.77 o 
  13  12  13      744.05      733.26     15.18 o 
  14  12  13      522.92      553.05     20.07 o 
  15  12  13       49.95       60.76     15.17 o 
  16  12  13       95.37      105.04     15.65 o 
  17  12  13       43.47       51.55     15.30 o 
   1  13  13      823.06      801.35      7.85 o 
   2  13  13     2515.24     2402.43     17.26 o 
   3  13  13      412.63      369.54      6.60 o 
   4  13  13        8.26       11.14      5.68 o 
   5  13  13      274.30      225.79      6.84 o 
   6  13  13      364.42      382.29      8.00 o 
   7  13  13      429.39      390.95      8.51 o 
   8  13  13        0.14        0.57      8.09 o 
   9  13  13      132.71      138.50      9.03 o 
  10  13  13      988.93     1046.40     15.04 o 
  11  13  13      808.91      793.90     11.36 o 
  12  13  13      333.08      312.82     12.20 o 
  13  13  13       20.33       20.07     12.19 o 
  14  13  13        1.31        3.29     12.49 o 
  15  13  13       19.57       25.24     14.51 o 
  16  13  13        2.39       -6.65     14.47 o 
  17  13  13      155.10      153.75     26.15 o 
   0  14  13     3678.25     3581.05     32.25 o 
   1  14  13     3739.04     3602.11     23.31 o 
   2  14  13     1911.51     1850.24     13.08 o 
   3  14  13     1343.05     1318.38     11.04 o 
   4  14  13       43.11       32.77      5.88 o 
   5  14  13      654.87      618.51     10.01 o 
   6  14  13      349.74      317.99      7.54 o 
   7  14  13      776.21      702.25     10.52 o 
   8  14  13      310.94      325.38      9.39 o 
   9  14  13       54.73       52.69      9.39 o 
  10  14  13      559.43      567.16     12.04 o 
  11  14  13        4.52       -0.49     11.96 o 
  12  14  13       24.03       18.73     13.90 o 
  13  14  13      153.76      160.18     14.94 o 
  14  14  13      434.30      424.89     16.80 o 
  15  14  13      169.06      238.18     23.05 o 
  16  14  13        3.43       13.82     17.31 o 
   1  15  13      471.90      428.24      7.61 o 
   2  15  13      405.57      417.67      7.64 o 
   3  15  13        9.06       14.05      6.70 o 
   4  15  13      433.96      420.19      8.01 o 
   5  15  13       55.19       49.00      6.55 o 
   6  15  13      183.92      195.19      7.72 o 
   7  15  13      843.65      793.46     13.30 o 
   8  15  13       65.78       67.60      9.79 o 
   9  15  13       16.97       29.31     10.94 o 
  10  15  13        0.05        4.81     12.03 o 
  11  15  13      908.70      898.68     17.71 o 
  12  15  13      228.65      247.07     15.33 o 
  13  15  13      159.96      160.58     15.27 o 
  14  15  13        1.69       -9.16     14.53 o 
  15  15  13       31.22       52.89     15.10 o 
  16  15  13        0.43       10.08     19.46 o 
   0  16  13        3.66        8.04     10.18 o 
   1  16  13     1963.89     1948.42     23.05 o 
   2  16  13        1.66        8.26      6.83 o 
   3  16  13      131.65      116.35      7.42 o 
   4  16  13      117.74      104.59      7.67 o 
   5  16  13       55.92       43.83      7.10 o 
   6  16  13       58.27       67.16      7.53 o 
   7  16  13      180.75      150.67      9.10 o 
   8  16  13        0.55        1.32     10.48 o 
   9  16  13      903.83      925.83     14.80 o 
  10  16  13       41.50       48.17     14.52 o 
  11  16  13      340.62      331.02     23.09 o 
  12  16  13       24.58       32.99     17.60 o 
  13  16  13       81.18       76.11     18.10 o 
  14  16  13       45.03       52.84     18.15 o 
  15  16  13      205.53      200.77     18.92 o 
   1  17  13       12.26        8.13      7.48 o 
   2  17  13      190.87      177.35      7.76 o 
   3  17  13      131.88      126.23      7.61 o 
   4  17  13      504.95      495.58     10.60 o 
   5  17  13      534.82      503.15     12.64 o 
   6  17  13      376.11      375.02     11.17 o 
   7  17  13      383.39      356.14      9.03 o 
   8  17  13      157.44      162.01     11.45 o 
   9  17  13      103.58       99.59     16.67 o 
  10  17  13      147.25      166.29     17.56 o 
  11  17  13       94.19       95.04     17.73 o 
  12  17  13      108.23      122.80     18.16 o 
  13  17  13        1.49       -2.82     17.53 o 
  14  17  13       12.60        6.19     17.94 o 
  15  17  13       39.35       66.16     18.09 o 
   0  18  13     1694.44     1687.89     17.32 o 
   1  18  13      235.88      216.52      8.52 o 
   2  18  13      230.12      225.21      8.79 o 
   3  18  13      357.44      335.57      8.59 o 
   4  18  13       20.70       24.05      8.03 o 
   5  18  13      261.12      258.95      9.01 o 
   6  18  13        0.07       -1.86      7.91 o 
   7  18  13      264.49      290.88      9.69 o 
   8  18  13        5.97       21.76     13.66 o 
   9  18  13      313.87      305.18     18.24 o 
  10  18  13     1045.24     1156.55     23.30 o 
  11  18  13       40.05       33.90     17.69 o 
  12  18  13       49.68       44.91     17.80 o 
  13  18  13        0.06        4.69     17.90 o 
  14  18  13       71.27       75.33     18.37 o 
   1  19  13      128.63      147.25      8.97 o 
   2  19  13      445.11      440.16      9.81 o 
   3  19  13       65.75       65.41      9.03 o 
   4  19  13       26.25       32.18      8.28 o 
   5  19  13       25.10       28.28      8.43 o 
   6  19  13       10.32        6.30      9.30 o 
   7  19  13       45.47       49.44     12.21 o 
   8  19  13      300.53      259.54     21.76 o 
   9  19  13      541.52      592.37     23.22 o 
  10  19  13       40.27       42.45     17.56 o 
  11  19  13        0.00        4.39     17.71 o 
  12  19  13        1.91        2.66     18.20 o 
  13  19  13        0.59      -17.89     17.89 o 
   0  20  13       30.59       38.82     12.85 o 
   1  20  13      165.14      148.14      9.20 o 
   2  20  13        0.00       -0.66      8.79 o 
   3  20  13      511.76      523.16     10.91 o 
   4  20  13      176.30      164.26      9.64 o 
   5  20  13       68.70       81.41     10.73 o 
   6  20  13        1.07       13.40     11.34 o 
   7  20  13       81.90       89.04     16.81 o 
   8  20  13       70.73       61.31     17.07 o 
   9  20  13       16.69        9.01     17.17 o 
  10  20  13       76.09       48.41     17.69 o 
  11  20  13       21.68        7.68     18.06 o 
  12  20  13      157.37      166.04     18.90 o 
  13  20  13       69.81       75.41     17.74 o 
   1  21  13       24.00       28.72      9.71 o 
   2  21  13       10.31       16.07     11.08 o 
   3  21  13        4.14        2.01     11.83 o 
   4  21  13       49.58       43.48     11.89 o 
   5  21  13        0.06        7.09     11.91 o 
   6  21  13      226.22      207.35     13.66 o 
   7  21  13      635.80      608.90     20.22 o 
   8  21  13       22.41       44.69     22.77 o 
   9  21  13      294.34      266.36     19.20 o 
  10  21  13      157.37      160.32     18.77 o 
  11  21  13      132.46      137.01     20.02 o 
  12  21  13       31.62       33.71     17.83 o 
   0  22  13        7.19       25.09     17.25 o 
   1  22  13      199.89      215.94     12.96 o 
   2  22  13        0.57        2.58     12.17 o 
   3  22  13      170.27      155.18     12.67 o 
   4  22  13       10.26       -0.17     12.07 o 
   5  22  13       31.24       22.03     12.16 o 
   6  22  13       44.82       32.55     13.15 o 
   7  22  13      125.29      124.56     18.15 o 
   8  22  13       15.75        5.16     22.52 o 
   9  22  13       97.32      107.17     23.32 o 
  10  22  13       15.56       34.32     17.75 o 
  11  22  13        1.64       -7.46     17.69 o 
   1  23  13      135.36      136.93     13.06 o 
   2  23  13       95.29      116.61     12.95 o 
   3  23  13       58.45       62.69     12.55 o 
   4  23  13      164.16      171.16     13.03 o 
   5  23  13       67.44       61.69     13.80 o 
   6  23  13       13.13       23.25     13.33 o 
   7  23  13      103.12      115.05     21.78 o 
   8  23  13      610.07      662.69     27.84 o 
   9  23  13        2.49      -12.68     22.12 o 
  10  23  13      121.97      167.25     24.05 o 
   0  24  13       24.37       20.43     18.13 o 
   1  24  13       53.67       36.85     12.78 o 
   2  24  13       74.48       63.71     12.97 o 
   3  24  13       55.12       69.87     12.90 o 
   4  24  13       54.73       43.36     14.00 o 
   5  24  13       10.17        4.99     13.79 o 
   6  24  13       31.46       20.51     13.52 o 
   7  24  13       17.02       15.52     17.87 o 
   8  24  13       38.70       34.65     23.00 o 
   9  24  13      164.93      124.35     33.42 o 
   1  25  13       19.07        9.06     12.76 o 
   2  25  13       11.31        6.20     12.77 o 
   3  25  13      529.14      532.44     16.48 o 
   4  25  13       67.41       69.47     14.34 o 
   5  25  13       73.44       72.77     14.28 o 
   6  25  13       54.32       35.04     17.05 o 
   7  25  13       24.43       16.50     17.46 o 
   0  26  13      274.60      244.03     20.05 o 
   1  26  13        2.14        5.11     12.80 o 
   2  26  13       23.87       21.58     12.63 o 
   3  26  13       14.08       10.44     14.17 o 
   4  26  13       12.89       11.73     13.94 o 
   5  26  13       84.14       75.54     13.97 o 
   6  26  13       26.50       27.52     29.34 o 
   1  27  13        1.94        7.49     12.55 o 
   2  27  13       67.51       62.43     31.96 o 
   0   0  14       47.23       58.44      9.62 o 
   1   0  14     3669.33     4132.85     50.07 o 
   2   0  14     2012.56     2124.37     26.90 o 
   3   0  14        3.73       14.82      5.01 o 
   4   0  14      576.08      776.99      8.00 o 
   5   0  14     2573.87     2843.99     29.59 o 
   6   0  14     4090.20     3944.84     23.21 o 
   7   0  14      602.87      564.75      9.68 o 
   8   0  14     6119.17     5718.01     33.60 o 
   9   0  14      146.70      111.18      8.83 o 
  10   0  14      940.22      789.40     12.65 o 
  11   0  14     4053.29     3983.04     24.44 o 
  12   0  14      345.42      329.52     11.36 o 
  13   0  14       35.92       42.39     10.42 o 
  14   0  14       73.58       50.24     12.34 o 
  15   0  14       44.49       32.44     13.79 o 
  16   0  14      462.15      456.04     19.58 o 
  17   0  14      287.76      273.25     18.92 o 
  18   0  14        8.64       11.09     17.44 o 
  19   0  14       47.07       65.78     17.78 o 
   1   1  14     4431.60     5004.34     23.98 o 
   2   1  14      831.21      951.48      7.45 o 
   3   1  14      939.56     1007.59      7.72 o 
   4   1  14     9890.55    10290.14     45.19 o 
   5   1  14      194.01      182.35      5.64 o 
   6   1  14     2978.00     2900.67     16.00 o 
   7   1  14      260.77      272.24      6.12 o 
   8   1  14      432.14      397.34      7.06 o 
   9   1  14     1038.24     1071.95      8.85 o 
  10   1  14      254.61      271.52      6.80 o 
  11   1  14      333.93      298.13      7.25 o 
  12   1  14      546.96      508.37      8.57 o 
  13   1  14        2.85        5.93      7.32 o 
  14   1  14      534.89      535.33     10.28 o 
  15   1  14      385.03      375.54     12.82 o 
  16   1  14       59.04       57.29     12.20 o 
  17   1  14       11.81       11.37     12.01 o 
  18   1  14       17.69        5.94     12.13 o 
  19   1  14       52.96       58.06     12.56 o 
   0   2  14     2927.00     3017.04     26.27 o 
   1   2  14     1014.04     1024.83      8.40 o 
   2   2  14     3547.84     3820.08     15.90 o 
   3   2  14      497.96      527.36      5.31 o 
   4   2  14       80.52       67.21      4.47 o 
   5   2  14       42.67       94.86      4.53 o 
   6   2  14     1618.12     1731.24     11.96 o 
   7   2  14     2377.59     2604.65     12.70 o 
   8   2  14     2221.03     2024.39     11.49 o 
   9   2  14      661.04      607.67      8.17 o 
  10   2  14       25.27       16.69      6.39 o 
  11   2  14      538.03      494.90      8.14 o 
  12   2  14      213.12      213.52      7.98 o 
  13   2  14       21.84       17.55      7.67 o 
  14   2  14      207.06      190.12      9.69 o 
  15   2  14       18.87       19.23     11.31 o 
  16   2  14       13.58        4.48     11.91 o 
  17   2  14      145.38      172.57     12.80 o 
  18   2  14       38.53       34.43     12.19 o 
  19   2  14        5.97       -3.19     12.22 o 
   1   3  14      396.85      466.52      4.82 o 
   2   3  14     5167.37     4999.17     29.91 o 
   3   3  14     3124.62     3685.90     23.14 o 
   4   3  14       31.58       32.32      4.17 o 
   5   3  14       69.07       48.61      4.17 o 
   6   3  14        0.16        6.40      4.96 o 
   7   3  14      169.08      194.10      5.97 o 
   8   3  14     1040.86     1123.27      8.64 o 
   9   3  14     4662.60     4342.44     25.45 o 
  10   3  14     1376.21     1312.49      9.32 o 
  11   3  14      312.29      277.76      7.12 o 
  12   3  14       91.11       86.50      7.39 o 
  13   3  14      201.13      175.60      9.09 o 
  14   3  14        3.51       10.56      9.07 o 
  15   3  14        8.91       -1.36     11.28 o 
  16   3  14       88.22       77.74     12.03 o 
  17   3  14      214.51      246.97     13.05 o 
  18   3  14      115.99      131.55     14.26 o 
  19   3  14       16.16        8.68     13.38 o 
   0   4  14      723.78      613.49      7.20 o 
   1   4  14       47.73       35.30      3.20 o 
   2   4  14      347.06      353.45      4.16 o 
   3   4  14      645.59      512.38      5.22 o 
   4   4  14       59.22       21.58      3.87 o 
   5   4  14     1221.41     1225.05      8.15 o 
   6   4  14      976.07      911.70      8.91 o 
   7   4  14      822.38      889.80      7.24 o 
   8   4  14       58.90       49.97      5.90 o 
   9   4  14      122.85      107.87      6.71 o 
  10   4  14        0.14        5.48      6.21 o 
  11   4  14        0.05        3.61      6.58 o 
  12   4  14       11.13       10.54      6.92 o 
  13   4  14      904.09      889.84     11.06 o 
  14   4  14        2.35        0.28      9.04 o 
  15   4  14      199.67      189.37     13.18 o 
  16   4  14      281.91      278.59     14.55 o 
  17   4  14       74.14       46.84     13.47 o 
  18   4  14        1.64       -1.62     13.65 o 
  19   4  14       45.91       49.27     13.66 o 
   1   5  14     1807.46     1908.38      8.16 o 
   2   5  14       75.96       45.74      3.57 o 
   3   5  14      373.08      500.56      5.07 o 
   4   5  14      197.70      204.80      4.40 o 
   5   5  14      969.39     1054.47      6.22 o 
   6   5  14      245.94      208.74      5.38 o 
   7   5  14      470.85      468.37      6.40 o 
   8   5  14        3.37        5.84      5.45 o 
   9   5  14       31.48       27.07      6.17 o 
  10   5  14      184.24      173.22      6.81 o 
  11   5  14      247.44      267.61      7.46 o 
  12   5  14       40.52       33.28      7.02 o 
  13   5  14       75.60       69.16      8.47 o 
  14   5  14       72.61       62.08     10.04 o 
  15   5  14       11.84        2.45     14.02 o 
  16   5  14       87.02      101.69     15.58 o 
  17   5  14      112.06      114.05     13.95 o 
  18   5  14       24.96       39.82     15.74 o 
   0   6  14     2098.47     2144.37     12.07 o 
   1   6  14        4.54       13.10      4.34 o 
   2   6  14       26.86       35.74      3.54 o 
   3   6  14        7.15       26.20      3.69 o 
   4   6  14      869.82      719.17      6.99 o 
   5   6  14     1398.15     1432.21      8.67 o 
   6   6  14      183.52      168.31      5.49 o 
   7   6  14      710.44      614.63      8.81 o 
   8   6  14      748.18      655.36      7.67 o 
   9   6  14       25.40       16.52      6.13 o 
  10   6  14      652.46      527.17      8.51 o 
  11   6  14       69.22       62.49      7.36 o 
  12   6  14      519.53      598.26      9.91 o 
  13   6  14      962.64      914.47     11.44 o 
  14   6  14       66.15       63.95     11.24 o 
  15   6  14      376.43      397.20     21.75 o 
  16   6  14       14.95        1.31     17.69 o 
  17   6  14       22.33       27.76     18.28 o 
  18   6  14       87.32       88.90     16.23 o 
   1   7  14     2951.20     3180.07     12.21 o 
   2   7  14     1918.46     2023.00      9.34 o 
   3   7  14     1401.11     1411.47      7.62 o 
   4   7  14     1503.55     1653.06     13.58 o 
   5   7  14      642.30      606.79      5.96 o 
   6   7  14       47.66       56.92      5.43 o 
   7   7  14       17.11       22.42      5.55 o 
   8   7  14       83.28       73.91      6.01 o 
   9   7  14      318.61      290.31      7.14 o 
  10   7  14      221.13      183.20      7.36 o 
  11   7  14      419.01      435.48      8.52 o 
  12   7  14       18.18       13.76      8.31 o 
  13   7  14       15.71       15.37      8.81 o 
  14   7  14       34.52       31.78     13.06 o 
  15   7  14      207.76      191.95     15.99 o 
  16   7  14        1.25      -15.47     15.47 o 
  17   7  14       14.46        5.86     17.73 o 
  18   7  14       38.00       44.39     18.27 o 
   0   8  14     1969.41     2112.20     28.84 o 
   1   8  14     2924.14     3027.80     14.31 o 
   2   8  14      787.04      853.81      6.37 o 
   3   8  14      107.83      138.91      3.93 o 
   4   8  14      284.20      284.88      5.01 o 
   5   8  14     3270.82     3122.08     19.71 o 
   6   8  14      770.02      721.96      8.58 o 
   7   8  14       15.59       16.93      5.65 o 
   8   8  14       95.10       77.63      5.96 o 
   9   8  14      346.35      355.94      7.51 o 
  10   8  14      288.17      300.62      7.34 o 
  11   8  14      115.64      109.19      8.67 o 
  12   8  14        1.15       -3.74      9.55 o 
  13   8  14       13.98       12.84     10.07 o 
  14   8  14       20.58       20.52     12.62 o 
  15   8  14        3.49       17.83     15.42 o 
  16   8  14       34.08       34.97     15.76 o 
  17   8  14       12.83       14.15     15.64 o 
  18   8  14        0.73       15.82     17.95 o 
   1   9  14      277.95      354.00      5.95 o 
   2   9  14      796.25      802.36      8.32 o 
   3   9  14        6.19        7.21      3.98 o 
   4   9  14     3250.56     3459.83     21.62 o 
   5   9  14     2539.20     2344.29     18.69 o 
   6   9  14     1811.39     1667.99     14.84 o 
   7   9  14       33.82       23.45      6.44 o 
   8   9  14      497.28      532.21      8.61 o 
   9   9  14       75.78       71.97      7.35 o 
  10   9  14      674.46      676.09     11.32 o 
  11   9  14      167.79      154.70      8.79 o 
  12   9  14        9.47       12.55      9.63 o 
  13   9  14       21.19       24.19     10.60 o 
  14   9  14       10.32        9.88     14.58 o 
  15   9  14       10.57       26.67     15.17 o 
  16   9  14       66.36       64.85     15.63 o 
  17   9  14      108.34      112.16     16.26 o 
  18   9  14       51.37       63.89     18.15 o 
   0  10  14     6829.93     6951.22     31.91 o 
   1  10  14       58.95       35.40      4.84 o 
   2  10  14     3399.55     3366.12     14.42 o 
   3  10  14      155.17      188.49      6.46 o 
   4  10  14     2758.71     2704.07     17.79 o 
   5  10  14     1464.54     1343.63      9.67 o 
   6  10  14     1341.11     1348.06     11.52 o 
   7  10  14        0.22       -1.33      6.51 o 
   8  10  14     1459.19     1483.09     12.41 o 
   9  10  14       95.23       97.78      7.13 o 
  10  10  14      789.08      736.48     11.38 o 
  11  10  14        7.88        5.67      8.33 o 
  12  10  14      124.18      122.88      9.30 o 
  13  10  14       16.92        9.44     13.55 o 
  14  10  14        1.01        4.99     14.62 o 
  15  10  14      465.85      533.33     18.07 o 
  16  10  14      267.03      281.69     17.13 o 
  17  10  14      147.13      157.70     16.52 o 
   1  11  14      344.85      354.00      6.08 o 
   2  11  14     1602.69     1499.10      9.49 o 
   3  11  14      481.41      500.63      6.53 o 
   4  11  14      622.74      630.90      7.48 o 
   5  11  14      309.74      291.70      6.91 o 
   6  11  14      532.89      528.93      7.90 o 
   7  11  14        0.09       -6.78      6.95 o 
   8  11  14        9.22       13.92      7.36 o 
   9  11  14      709.13      714.67      9.43 o 
  10  11  14      574.28      599.18      9.26 o 
  11  11  14        0.07        4.57      8.45 o 
  12  11  14       58.63       34.50      8.91 o 
  13  11  14      803.30      819.58     17.74 o 
  14  11  14       73.82       70.52     14.99 o 
  15  11  14       47.66       45.78     15.26 o 
  16  11  14       25.70       26.97     15.35 o 
  17  11  14       30.42       28.30     15.28 o 
   0  12  14     4751.05     4563.92     32.10 o 
   1  12  14     4550.32     4442.73     26.77 o 
   2  12  14      127.92      111.32      6.00 o 
   3  12  14       21.45       20.32      5.68 o 
   4  12  14        6.03        9.92      5.63 o 
   5  12  14      171.16      166.71      7.17 o 
   6  12  14       37.45       24.74      6.99 o 
   7  12  14      444.55      387.07     10.31 o 
   8  12  14      268.59      260.22      8.51 o 
   9  12  14       84.22       90.69      7.49 o 
  10  12  14        0.09       12.87      8.06 o 
  11  12  14        1.54       14.29      8.51 o 
  12  12  14       12.59        3.56     10.54 o 
  13  12  14      271.92      262.01     13.32 o 
  14  12  14       53.04       49.14     14.49 o 
  15  12  14       41.16       19.32     15.17 o 
  16  12  14        0.91       17.71     15.18 o 
  17  12  14       20.31       35.99     15.08 o 
   1  13  14     1813.28     1673.20     13.13 o 
   2  13  14       10.34       12.03      5.66 o 
   3  13  14      545.36      532.56      8.09 o 
   4  13  14       85.33       83.20      6.08 o 
   5  13  14      315.20      269.71      7.79 o 
   6  13  14      149.73      113.27      7.62 o 
   7  13  14      108.60       97.28      8.13 o 
   8  13  14        4.83        7.71      8.35 o 
   9  13  14      578.67      592.17     10.77 o 
  10  13  14        1.25       17.39      9.76 o 
  11  13  14       71.10       70.00      9.79 o 
  12  13  14      123.24      114.61     12.11 o 
  13  13  14       44.67       36.41     12.25 o 
  14  13  14      184.12      169.38     15.37 o 
  15  13  14      169.38      180.17     15.84 o 
  16  13  14        0.22       19.58     14.90 o 
  17  13  14        1.43       18.50     25.96 o 
   0  14  14     1135.35     1195.65     12.33 o 
   1  14  14       10.25       13.29      6.16 o 
   2  14  14       22.10       26.11      6.21 o 
   3  14  14      133.17      144.58      6.42 o 
   4  14  14      219.96      205.23      7.22 o 
   5  14  14      147.45      115.28      7.17 o 
   6  14  14        0.01       -2.57      7.47 o 
   7  14  14       17.36       11.21      7.50 o 
   8  14  14      161.26      141.55      9.04 o 
   9  14  14       38.96       47.89      9.54 o 
  10  14  14       29.02       27.32      9.79 o 
  11  14  14       31.51       31.76     13.61 o 
  12  14  14      222.53      212.30     14.95 o 
  13  14  14       29.80       14.12     14.31 o 
  14  14  14        0.00       -7.40     14.48 o 
  15  14  14        1.37        6.29     16.98 o 
  16  14  14      111.69      122.04     18.02 o 
   1  15  14       66.82       73.35      6.72 o 
   2  15  14      261.24      248.32      7.23 o 
   3  15  14     1238.94     1259.37     10.19 o 
   4  15  14        0.45       10.73      7.16 o 
   5  15  14      119.61      151.55      7.15 o 
   6  15  14      640.55      640.79     10.21 o 
   7  15  14      106.94      115.43      8.31 o 
   8  15  14      154.35      193.61     10.32 o 
   9  15  14      728.37      756.96     20.25 o 
  10  15  14      314.82      370.81     16.01 o 
  11  15  14      101.02      114.54     14.16 o 
  12  15  14        0.18        5.08     14.20 o 
  13  15  14       97.02       63.54     14.62 o 
  14  15  14       70.44       60.03     14.87 o 
  15  15  14       17.99       24.90     17.24 o 
  16  15  14        0.11       13.43     25.74 o 
   0  16  14      220.27      254.18     13.77 o 
   1  16  14      659.72      619.66      9.01 o 
   2  16  14     1920.80     1924.38     15.61 o 
   3  16  14       57.99       52.55      7.60 o 
   4  16  14      163.16      145.37      7.92 o 
   5  16  14      227.48      205.79      8.48 o 
   6  16  14      632.19      669.02      9.50 o 
   7  16  14        0.62        1.84      8.74 o 
   8  16  14        5.25       -0.16      9.84 o 
   9  16  14      180.57      223.46     12.92 o 
  10  16  14       60.50       61.98     16.67 o 
  11  16  14      572.64      598.95     20.18 o 
  12  16  14      364.07      360.46     19.52 o 
  13  16  14        0.35       -0.15     17.77 o 
  14  16  14       41.03       28.67     17.98 o 
  15  16  14       16.86       11.11     17.56 o 
   1  17  14       78.24       62.09      7.71 o 
   2  17  14        8.31       15.23      6.98 o 
   3  17  14       12.70       11.27      7.78 o 
   4  17  14       31.79       24.90      7.87 o 
   5  17  14      229.85      216.27      9.01 o 
   6  17  14        1.00       -1.58      7.76 o 
   7  17  14      178.60      183.31      9.15 o 
   8  17  14      216.14      188.58     12.61 o 
   9  17  14      207.80      246.87     17.51 o 
  10  17  14       21.24       29.00     16.95 o 
  11  17  14       20.40       31.01     17.55 o 
  12  17  14      152.97      148.89     18.31 o 
  13  17  14      167.08      191.94     19.13 o 
  14  17  14      175.61      172.43     18.85 o 
  15  17  14       50.45       65.17     28.36 o 
   0  18  14      525.75      493.18     13.49 o 
   1  18  14      381.74      385.59      9.09 o 
   2  18  14      560.74      545.86     10.28 o 
   3  18  14      144.82      136.45      8.47 o 
   4  18  14      279.62      261.02      8.97 o 
   5  18  14     1182.03     1177.24     12.21 o 
   6  18  14      198.81      217.93      9.43 o 
   7  18  14       12.54       22.11      9.81 o 
   8  18  14      397.01      441.60     16.02 o 
   9  18  14      133.62      115.93     17.20 o 
  10  18  14       12.54       13.68     17.18 o 
  11  18  14       19.25       24.28     17.51 o 
  12  18  14        2.92       -1.61     17.56 o 
  13  18  14       72.73       92.17     18.70 o 
  14  18  14       93.73      116.59     18.69 o 
   1  19  14        9.62       22.08      8.62 o 
   2  19  14      106.38       97.64      9.21 o 
   3  19  14      167.77      153.31      9.39 o 
   4  19  14        1.31        0.27      8.70 o 
   5  19  14      269.59      285.85      9.79 o 
   6  19  14        1.20       -6.56     10.31 o 
   7  19  14       17.82       17.51     14.23 o 
   8  19  14        6.05        5.59     16.37 o 
   9  19  14      119.15      115.56     17.95 o 
  10  19  14        1.69      -13.02     17.58 o 
  11  19  14       59.24       84.32     18.00 o 
  12  19  14        6.38       25.89     18.11 o 
  13  19  14        3.31        0.83     17.99 o 
   0  20  14      140.96      145.73     13.62 o 
   1  20  14        9.58       14.24      9.13 o 
   2  20  14       45.30       38.44      9.22 o 
   3  20  14        0.76        3.64      9.06 o 
   4  20  14       35.21       20.68     10.87 o 
   5  20  14      100.39       74.77     11.93 o 
   6  20  14       22.64        1.12     11.50 o 
   7  20  14        1.31       -0.72     14.65 o 
   8  20  14       33.96       43.92     17.03 o 
   9  20  14       18.56       29.89     17.17 o 
  10  20  14       40.25       30.08     17.77 o 
  11  20  14       91.38       77.44     18.61 o 
  12  20  14       25.35       31.60     18.06 o 
  13  20  14        8.61      -26.33     30.48 o 
   1  21  14        0.38      -10.97     10.97 o 
   2  21  14       21.82       17.96     11.91 o 
   3  21  14       17.53       14.73     11.98 o 
   4  21  14       68.20       58.30     12.22 o 
   5  21  14       52.77       44.90     12.02 o 
   6  21  14       23.14        7.06     11.85 o 
   7  21  14      229.99      226.34     18.21 o 
   8  21  14        1.54       17.06     22.82 o 
   9  21  14        0.06       -6.15     17.41 o 
  10  21  14      310.64      302.25     19.93 o 
  11  21  14        5.68       16.42     18.25 o 
  12  21  14       70.40       67.48     18.13 o 
   0  22  14      766.68      805.75     27.34 o 
   1  22  14      544.98      516.78     14.46 o 
   2  22  14      168.35      150.68     12.83 o 
   3  22  14       29.16       16.32     12.27 o 
   4  22  14        0.05       -3.00     12.23 o 
   5  22  14       54.80       55.17     12.33 o 
   6  22  14      200.15      194.39     13.82 o 
   7  22  14      225.20      237.05     19.02 o 
   8  22  14       26.32       25.82     23.16 o 
   9  22  14      225.68      226.46     24.66 o 
  10  22  14      177.04      142.53     18.42 o 
  11  22  14       76.08       45.74     18.00 o 
   1  23  14       29.57       22.31     12.62 o 
   2  23  14      609.02      614.36     14.95 o 
   3  23  14        5.96        2.62     12.61 o 
   4  23  14      109.06      102.66     12.83 o 
   5  23  14        3.02        3.24     13.57 o 
   6  23  14        2.30        3.42     13.34 o 
   7  23  14       26.71       29.39     17.84 o 
   8  23  14        4.74       24.04     22.58 o 
   9  23  14       12.71       25.20     23.22 o 
  10  23  14        2.39       11.50     32.56 o 
   0  24  14       50.66       48.17     18.55 o 
   1  24  14       32.50       29.06     12.91 o 
   2  24  14       85.55       84.37     13.18 o 
   3  24  14      215.50      216.09     13.63 o 
   4  24  14        6.15        0.85     12.58 o 
   5  24  14        0.17       -7.27     13.88 o 
   6  24  14        0.35      -12.96     13.40 o 
   7  24  14       26.03       39.35     18.04 o 
   8  24  14       16.61       29.95     23.03 o 
   1  25  14      103.54       87.13     13.35 o 
   2  25  14       67.37       64.22     13.14 o 
   3  25  14       15.03       12.45     12.75 o 
   4  25  14       87.88       62.86     14.35 o 
   5  25  14        9.93       10.07     13.81 o 
   6  25  14      113.72      123.12     15.64 o 
   7  25  14        1.53       11.04     17.24 o 
   0  26  14       48.47       49.82     18.64 o 
   1  26  14       13.46       -4.09     12.98 o 
   2  26  14       21.35       20.31     12.77 o 
   3  26  14      180.75      170.00     15.00 o 
   4  26  14        0.21      -10.72     13.86 o 
   5  26  14        4.02       -4.92     14.94 o 
   1  27  14       23.37       24.02     21.14 o 
   1   1  15     1416.58     1546.57     13.20 o 
   2   1  15        4.57       19.60      4.03 o 
   3   1  15      855.59     1063.28      6.62 o 
   4   1  15       26.18       41.40      4.40 o 
   5   1  15     1002.08     1099.80      8.83 o 
   6   1  15      122.52      145.44      5.42 o 
   7   1  15      325.35      345.85      6.51 o 
   8   1  15        6.49        8.84      5.75 o 
   9   1  15     1478.64     1512.36     14.44 o 
  10   1  15      120.81      116.65      6.59 o 
  11   1  15      219.78      209.14      7.14 o 
  12   1  15      141.73      135.34      7.41 o 
  13   1  15       72.30       57.99      7.56 o 
  14   1  15       19.35       18.41      8.54 o 
  15   1  15      285.89      286.43     12.47 o 
  16   1  15        0.37      -10.15     12.12 o 
  17   1  15        0.00        0.94     12.13 o 
  18   1  15       31.52       42.59     12.24 o 
  19   1  15        4.54       21.83     12.21 o 
   0   2  15      204.88      300.44      7.18 o 
   1   2  15    13793.93    15284.50     47.69 o 
   2   2  15      669.79      653.64      5.95 o 
   3   2  15       31.34       30.19      3.93 o 
   4   2  15        1.83        0.14      4.54 o 
   5   2  15       22.23       21.46      5.02 o 
   6   2  15      694.73      738.95      7.89 o 
   7   2  15     1617.60     1552.35     10.67 o 
   8   2  15     1063.43     1070.01      9.10 o 
   9   2  15     6361.08     5385.37     17.55 o 
  10   2  15      164.25      135.41      7.16 o 
  11   2  15      498.72      437.01      7.79 o 
  12   2  15       16.90       24.03      7.04 o 
  13   2  15      286.23      252.94      8.61 o 
  14   2  15       28.98       25.76      8.57 o 
  15   2  15      192.60      198.41     12.19 o 
  16   2  15       42.29       32.34     12.11 o 
  17   2  15      130.78      138.62     12.77 o 
  18   2  15       12.68        9.70     12.14 o 
  19   2  15      245.47      266.22     13.27 o 
   1   3  15      433.10      488.11      6.87 o 
   2   3  15     1194.88     1257.62      7.44 o 
   3   3  15     1624.33     1886.78      9.84 o 
   4   3  15      305.71      343.87      5.51 o 
   5   3  15     5154.78     5141.79     17.99 o 
   6   3  15        0.41        0.78      5.19 o 
   7   3  15       81.05       79.01      5.89 o 
   8   3  15      186.63      201.46      6.41 o 
   9   3  15      215.31      201.14      6.74 o 
  10   3  15      360.93      312.18      7.32 o 
  11   3  15       94.47       79.90      6.97 o 
  12   3  15        2.35        0.92      7.32 o 
  13   3  15      313.64      298.47      9.83 o 
  14   3  15        8.84        9.48      8.64 o 
  15   3  15        0.65       -7.38     11.17 o 
  16   3  15       86.43       92.50     12.20 o 
  17   3  15      174.73      181.39     12.79 o 
  18   3  15      111.29      110.65     14.08 o 
  19   3  15       27.43       23.39     16.60 o 
   0   4  15     1756.32     2148.99     19.91 o 
   1   4  15     5486.84     5836.12     25.87 o 
   2   4  15       67.91      110.14      4.12 o 
   3   4  15     2131.87     2156.70     10.06 o 
   4   4  15     2467.68     2537.37     13.29 o 
   5   4  15       10.72        8.62      4.46 o 
   6   4  15      511.63      447.20      6.06 o 
   7   4  15       17.58        6.93      5.68 o 
   8   4  15      389.66      360.96      6.86 o 
   9   4  15     2800.03     2646.67     13.34 o 
  10   4  15     1009.62      866.27      9.34 o 
  11   4  15      537.81      454.86      8.12 o 
  12   4  15      397.15      367.92      8.18 o 
  13   4  15      744.64      832.27     11.62 o 
  14   4  15       63.75       59.20      9.81 o 
  15   4  15     1058.56     1064.39     15.46 o 
  16   4  15      243.97      261.10     14.45 o 
  17   4  15       51.13       47.60     13.82 o 
  18   4  15       86.65       97.58     14.11 o 
  19   4  15        3.03       23.80     27.03 o 
   1   5  15      713.20      714.39      5.25 o 
   2   5  15     1076.91     1179.76      8.33 o 
   3   5  15       36.47       51.67      4.21 o 
   4   5  15       92.32       49.96      4.09 o 
   5   5  15      651.17      632.90      5.72 o 
   6   5  15      642.35      577.86      6.20 o 
   7   5  15     5612.87     5383.12     39.52 o 
   8   5  15       44.32       30.03      6.50 o 
   9   5  15      167.90      144.20      7.27 o 
  10   5  15     1756.82     1727.16     10.75 o 
  11   5  15      137.15      146.62      7.16 o 
  12   5  15      185.08      182.51      7.66 o 
  13   5  15      189.37      173.03      9.00 o 
  14   5  15      480.69      562.16     12.74 o 
  15   5  15       20.69       19.59     14.39 o 
  16   5  15      124.71      101.66     13.68 o 
  17   5  15       32.18       14.65     13.33 o 
  18   5  15       15.41       35.46     15.80 o 
   0   6  15      117.71      142.10      6.10 o 
   1   6  15       35.47       57.81      3.88 o 
   2   6  15       64.39       82.78      3.68 o 
   3   6  15     1370.10     1508.32      6.68 o 
   4   6  15      892.66      848.85      7.58 o 
   5   6  15      120.13      173.62      4.78 o 
   6   6  15     1030.34      900.41      7.67 o 
   7   6  15        6.41        0.47      5.42 o 
   8   6  15      885.17      816.40      8.22 o 
   9   6  15      649.52      567.54      8.66 o 
  10   6  15      106.94      115.96      7.26 o 
  11   6  15      229.88      217.25      7.94 o 
  12   6  15        2.64        1.94      7.86 o 
  13   6  15        1.64       -5.90      8.47 o 
  14   6  15     1336.41     1499.24     26.64 o 
  15   6  15       16.30        4.02     12.77 o 
  16   6  15        9.98        4.80     14.80 o 
  17   6  15      140.34      128.31     16.55 o 
  18   6  15        3.19       -4.72     15.56 o 
   1   7  15     3509.16     3708.29     10.84 o 
   2   7  15      435.31      431.62      4.56 o 
   3   7  15     1157.08     1185.29      8.80 o 
   4   7  15        1.27       13.97      4.34 o 
   5   7  15      516.10      578.70      7.16 o 
   6   7  15       79.14       40.06      5.44 o 
   7   7  15       22.57        2.18      5.70 o 
   8   7  15       95.90       95.81      6.26 o 
   9   7  15       11.87        9.49      6.34 o 
  10   7  15      109.82       76.89      7.16 o 
  11   7  15       14.20       13.73      7.25 o 
  12   7  15       52.54       48.18      8.49 o 
  13   7  15       20.65       14.32      8.97 o 
  14   7  15       10.18       15.54     14.31 o 
  15   7  15      253.39      280.68     16.43 o 
  16   7  15        0.97       -9.68     15.54 o 
  17   7  15        0.13       -9.75     18.06 o 
  18   7  15       65.90       81.51     15.85 o 
   0   8  15     1985.44     1998.41     22.04 o 
   1   8  15     1101.46     1099.26      7.45 o 
   2   8  15     1411.64     1375.56     13.51 o 
   3   8  15     2387.30     2445.72     18.28 o 
   4   8  15    12514.82    12575.02     65.37 o 
   5   8  15     4865.37     4662.85     25.63 o 
   6   8  15      369.28      364.55      6.01 o 
   7   8  15      395.84      430.35      7.17 o 
   8   8  15       48.80       70.96      6.35 o 
   9   8  15      657.87      651.84     13.88 o 
  10   8  15      280.13      253.28      7.24 o 
  11   8  15      609.63      686.20     11.06 o 
  12   8  15       39.02       45.04      9.67 o 
  13   8  15       11.49       15.76     10.14 o 
  14   8  15       33.31       19.40     14.52 o 
  15   8  15      511.49      518.30     17.87 o 
  16   8  15      128.14      136.45     16.42 o 
  17   8  15       62.97       85.78     18.54 o 
  18   8  15        2.34        7.31     17.70 o 
   1   9  15     2443.14     2537.83     10.63 o 
   2   9  15       73.70      101.51      5.44 o 
   3   9  15     5427.33     5683.81     30.59 o 
   4   9  15      384.11      365.06      5.61 o 
   5   9  15      153.64      167.38      5.21 o 
   6   9  15       59.66       75.88      5.42 o 
   7   9  15        2.68        3.81      6.34 o 
   8   9  15       81.12       90.75      7.27 o 
   9   9  15      206.10      182.12      8.26 o 
  10   9  15     1811.38     1805.91     20.62 o 
  11   9  15       27.54       23.69      8.36 o 
  12   9  15      187.99      190.68     10.55 o 
  13   9  15       10.96        3.06     12.17 o 
  14   9  15     1012.90     1160.09     23.02 o 
  15   9  15       78.18       75.06     15.46 o 
  16   9  15       14.43        5.54     15.72 o 
  17   9  15       68.86       68.95     15.99 o 
   0  10  15      177.13      201.62      7.76 o 
   1  10  15      382.67      390.93      6.17 o 
   2  10  15      200.00      223.29      5.92 o 
   3  10  15      214.67      236.31      6.27 o 
   4  10  15     2243.64     2153.92     19.61 o 
   5  10  15       30.30       26.26      5.20 o 
   6  10  15        1.04        8.77      5.93 o 
   7  10  15      792.79      675.02      8.98 o 
   8  10  15       72.16       97.31      7.31 o 
   9  10  15        0.54        3.53      6.95 o 
  10  10  15     1327.27     1389.70     20.49 o 
  11  10  15       11.55       13.16      8.62 o 
  12  10  15       60.28       76.90     10.14 o 
  13  10  15       63.26       57.06     13.89 o 
  14  10  15       32.79       28.61     14.76 o 
  15  10  15       95.48       93.68     15.78 o 
  16  10  15       14.53        6.27     15.61 o 
  17  10  15       25.17       15.89     15.51 o 
   1  11  15     1557.08     1611.71     10.91 o 
   2  11  15       13.94       14.46      5.76 o 
   3  11  15     1718.81     1703.18     14.28 o 
   4  11  15     2331.81     1971.24     16.03 o 
   5  11  15       60.83       28.43      6.26 o 
   6  11  15      162.96      122.47      6.73 o 
   7  11  15     2723.52     2796.39     23.65 o 
   8  11  15       16.60       12.46      7.22 o 
   9  11  15      854.71      837.42      9.54 o 
  10  11  15        0.51        4.96      7.62 o 
  11  11  15       24.56       25.58      8.44 o 
  12  11  15       58.22       45.34     10.01 o 
  13  11  15       35.94       23.32     13.98 o 
  14  11  15        5.10        5.58     14.79 o 
  15  11  15       13.55       -1.70     15.12 o 
  16  11  15       36.66       30.78     15.55 o 
  17  11  15       37.04       46.12     15.45 o 
   0  12  15     2842.42     2628.58     28.86 o 
   1  12  15      171.24      204.08      5.86 o 
   2  12  15      410.73      395.67      7.00 o 
   3  12  15      461.46      462.50      7.66 o 
   4  12  15     1883.58     1879.93     13.27 o 
   5  12  15       72.37       59.63      7.03 o 
   6  12  15      711.71      732.27      9.29 o 
   7  12  15        8.48        2.02      7.59 o 
   8  12  15       99.89       84.89      8.64 o 
   9  12  15       50.21       27.71      7.40 o 
  10  12  15      282.21      332.87      9.18 o 
  11  12  15        1.23        8.68      8.48 o 
  12  12  15       84.47       79.85     11.15 o 
  13  12  15      241.05      236.72     15.15 o 
  14  12  15      158.67      140.92     15.07 o 
  15  12  15      211.09      227.32     16.33 o 
  16  12  15       67.59       68.02     15.78 o 
  17  12  15        2.93       11.72     14.71 o 
   1  13  15      210.28      179.66      6.28 o 
   2  13  15      219.99      181.38      6.75 o 
   3  13  15      963.89      921.41      9.13 o 
   4  13  15     1943.25     1965.87     11.52 o 
   5  13  15      128.20       94.35      7.32 o 
   6  13  15        2.78       -1.09      7.20 o 
   7  13  15       14.81        9.70      7.84 o 
   8  13  15       92.01       77.53      8.51 o 
   9  13  15      210.12      191.61      9.37 o 
  10  13  15     1983.72     2129.64     20.05 o 
  11  13  15       98.18       75.79     11.38 o 
  12  13  15       35.20       33.44     11.70 o 
  13  13  15       23.79       18.93     12.30 o 
  14  13  15      156.51      127.24     15.08 o 
  15  13  15       56.35       37.35     15.01 o 
  16  13  15      168.92      178.79     15.87 o 
   0  14  15      981.74      880.39     14.31 o 
   1  14  15      724.99      702.44      8.08 o 
   2  14  15      103.29       86.58      6.84 o 
   3  14  15      236.42      214.20      7.05 o 
   4  14  15       10.48        9.27      7.01 o 
   5  14  15      663.02      637.56      9.37 o 
   6  14  15      165.18      146.10      8.02 o 
   7  14  15      579.28      580.19      9.72 o 
   8  14  15        3.17        7.83      8.67 o 
   9  14  15      107.25      113.97      9.39 o 
  10  14  15      987.24     1067.49     27.85 o 
  11  14  15       48.67       69.47     13.75 o 
  12  14  15       38.48       27.98     14.18 o 
  13  14  15       75.48       55.83     14.65 o 
  14  14  15       70.21       63.27     18.06 o 
  15  14  15       81.39       73.36     18.12 o 
  16  14  15       29.43       50.16     17.57 o 
   1  15  15      352.78      332.88      7.50 o 
   2  15  15      766.16      778.52      9.72 o 
   3  15  15      767.16      764.21     12.58 o 
   4  15  15      667.97      642.15     10.11 o 
   5  15  15      124.28      133.35      8.26 o 
   6  15  15        1.32        5.96      7.70 o 
   7  15  15        0.14        0.05      7.91 o 
   8  15  15        5.65        4.81      9.67 o 
   9  15  15      297.59      327.61     12.41 o 
  10  15  15       43.93       47.25     14.27 o 
  11  15  15      411.49      428.76     19.42 o 
  12  15  15      408.28      423.11     16.29 o 
  13  15  15       15.91       17.33     14.38 o 
  14  15  15       62.50       53.12     14.72 o 
  15  15  15        2.26       -6.31     16.98 o 
   0  16  15       41.60       34.11     10.35 o 
   1  16  15      616.59      585.44      8.99 o 
   2  16  15      480.25      463.57      8.61 o 
   3  16  15       49.12       28.24      7.25 o 
   4  16  15        2.76        3.70      7.82 o 
   5  16  15      711.10      732.27     10.30 o 
   6  16  15       55.02       54.90      8.19 o 
   7  16  15      154.94      130.45      9.22 o 
   8  16  15        8.23       13.51      9.88 o 
   9  16  15        4.83        0.89     13.84 o 
  10  16  15        5.14        5.77     16.21 o 
  11  16  15        7.47       12.47     17.15 o 
  12  16  15      162.28      166.02     18.20 o 
  13  16  15       58.26       38.72     17.64 o 
  14  16  15       11.51       21.45     17.74 o 
  15  16  15      117.33      104.90     23.19 o 
   1  17  15       63.57       62.41      8.10 o 
   2  17  15        1.42        9.51      7.99 o 
   3  17  15      189.33      186.53      8.32 o 
   4  17  15       58.91       57.10      8.33 o 
   5  17  15       34.96       23.36      8.39 o 
   6  17  15      501.65      482.41     11.00 o 
   7  17  15      378.33      368.33      9.86 o 
   8  17  15        0.51        8.77     15.53 o 
   9  17  15      153.97      150.89     16.96 o 
  10  17  15       27.90       27.22     17.17 o 
  11  17  15        3.54       -5.29     19.60 o 
  12  17  15        0.77       -7.20     17.42 o 
  13  17  15       33.85       25.98     19.38 o 
  14  17  15        0.27        2.73     17.55 o 
   0  18  15       70.85       53.17     11.38 o 
   1  18  15      123.14      146.94      8.74 o 
   2  18  15     1024.69      991.98     11.68 o 
   3  18  15      353.34      359.95      9.75 o 
   4  18  15       14.40       12.47      8.64 o 
   5  18  15        4.02        1.33      8.67 o 
   6  18  15        9.76        7.77      9.41 o 
   7  18  15       21.86       25.93     10.27 o 
   8  18  15      810.23      840.09     27.16 o 
   9  18  15     1189.91     1172.27     19.89 o 
  10  18  15       44.35       48.43     17.69 o 
  11  18  15      186.20      151.75     22.72 o 
  12  18  15       16.07       19.26     17.67 o 
  13  18  15       50.28       32.40     17.96 o 
  14  18  15        2.64       -7.37     17.89 o 
   1  19  15     1800.73     1751.48     15.84 o 
   2  19  15       29.09       34.35      9.10 o 
   3  19  15      379.51      378.67     10.78 o 
   4  19  15      158.87      144.46      9.44 o 
   5  19  15        0.00       -7.38      9.05 o 
   6  19  15      119.88      141.17     13.26 o 
   7  19  15      248.92      243.52     13.90 o 
   8  19  15       29.85       19.20     14.27 o 
   9  19  15      157.90      152.78     18.08 o 
  10  19  15        1.49        5.09     17.23 o 
  11  19  15        3.60        0.28     17.52 o 
  12  19  15      152.56      171.81     18.91 o 
  13  19  15       15.73       13.53     17.91 o 
   0  20  15      924.91      900.85     21.49 o 
   1  20  15      351.65      347.93     10.82 o 
   2  20  15        1.58       -3.99      9.57 o 
   3  20  15       92.41       82.51     10.55 o 
   4  20  15       11.43       12.67     11.74 o 
   5  20  15      886.23      933.96     15.16 o 
   6  20  15       20.86        4.03     11.57 o 
   7  20  15        0.87        8.79     14.86 o 
   8  20  15       15.99       -3.35     22.52 o 
   9  20  15      313.61      285.93     18.72 o 
  10  20  15      214.45      194.92     18.98 o 
  11  20  15       35.33       24.56     18.07 o 
  12  20  15       95.37       82.04     18.50 o 
   1  21  15       47.49       38.09     12.09 o 
   2  21  15      107.30       96.92     12.43 o 
   3  21  15      291.49      292.79     13.20 o 
   4  21  15       35.58       29.16     12.08 o 
   5  21  15      117.53      125.62     12.55 o 
   6  21  15       82.29       70.27     12.12 o 
   7  21  15      150.93      171.27     17.89 o 
   8  21  15       13.08        6.84     22.79 o 
   9  21  15      454.87      478.20     26.71 o 
  10  21  15      464.20      472.60     20.90 o 
  11  21  15      207.10      169.88     19.20 o 
  12  21  15       43.72       54.32     30.34 o 
   0  22  15      189.22      191.70     18.75 o 
   1  22  15      633.72      654.00     15.04 o 
   2  22  15       63.07       65.13     12.64 o 
   3  22  15       52.84       26.99     12.51 o 
   4  22  15       78.44       79.04     12.60 o 
   5  22  15       86.89       76.59     12.48 o 
   6  22  15       71.01       58.26     13.98 o 
   7  22  15      115.31      107.49     18.17 o 
   8  22  15        4.87        3.57     23.87 o 
   9  22  15       70.39       75.21     23.64 o 
  10  22  15        3.37       15.84     22.83 o 
  11  22  15      139.11      163.71     29.40 o 
   1  23  15       74.27       79.85     12.99 o 
   2  23  15       80.88       92.87     13.07 o 
   3  23  15        3.82       12.28     12.55 o 
   4  23  15       42.75       38.56     12.89 o 
   5  23  15       94.37       81.81     12.78 o 
   6  23  15       12.06        9.85     15.41 o 
   7  23  15       70.62       72.22     17.99 o 
   8  23  15        6.24       10.05     23.02 o 
   9  23  15      196.88      229.12     24.55 o 
   0  24  15      100.77       88.42     18.93 o 
   1  24  15      381.32      375.17     14.52 o 
   2  24  15       11.27        1.05     12.93 o 
   3  24  15      184.06      140.93     13.49 o 
   4  24  15       10.59       19.96     12.75 o 
   5  24  15      486.66      506.21     19.39 o 
   6  24  15      106.69       80.45     16.31 o 
   7  24  15      610.45      565.28     21.03 o 
   8  24  15       46.73       47.03     22.80 o 
   1  25  15       17.58       11.24     13.16 o 
   2  25  15        7.87        5.32     13.02 o 
   3  25  15        0.85        6.17     12.74 o 
   4  25  15       53.71       44.79     14.28 o 
   5  25  15      216.46      207.94     14.97 o 
   6  25  15       47.08       44.64     18.16 o 
   7  25  15      117.43      107.26     28.99 o 
   0  26  15      452.55      498.07     21.33 o 
   1  26  15        0.00        3.43     13.04 o 
   2  26  15      105.35      109.03     13.26 o 
   3  26  15        0.12       -5.12     14.19 o 
   4  26  15      138.70      131.70     14.40 o 
   5  26  15        0.02      -27.30     27.30 o 
   1  27  15        5.22        0.52     29.71 o 
   0   0  16     4687.42     5128.13     54.58 o 
   1   0  16     3650.11     3940.81     27.96 o 
   2   0  16       12.39       12.14      5.85 o 
   3   0  16       35.46       43.29      6.14 o 
   4   0  16        8.87       19.63      7.19 o 
   5   0  16     1047.80     1194.81     18.27 o 
   6   0  16     2131.00     2089.70     19.39 o 
   7   0  16     2963.56     2832.15     26.09 o 
   8   0  16     1421.30     1515.04     13.65 o 
   9   0  16     3582.23     3540.79     22.23 o 
  10   0  16      183.43      212.49     11.91 o 
  11   0  16     1965.58     1838.05     17.03 o 
  12   0  16        7.13       -4.06     10.01 o 
  13   0  16      190.01      187.87     11.56 o 
  14   0  16     1062.06     1146.83     20.91 o 
  15   0  16      235.31      239.91     29.92 o 
  16   0  16       27.72       31.38     17.27 o 
  17   0  16        0.34        5.23     17.61 o 
  18   0  16       24.58       36.72     17.61 o 
  19   0  16       47.50       79.95     20.73 o 
   1   1  16     3694.96     3706.61     11.63 o 
   2   1  16      957.49      971.04      6.95 o 
   3   1  16     5889.84     6338.81     20.04 o 
   4   1  16     1678.02     1572.33      8.51 o 
   5   1  16     3155.20     3001.11     20.72 o 
   6   1  16      857.17      823.60     11.85 o 
   7   1  16      949.68     1048.73     12.84 o 
   8   1  16      164.10      118.79      6.17 o 
   9   1  16       59.69       66.23      6.39 o 
  10   1  16      310.03      283.02      7.41 o 
  11   1  16      763.85      659.70      8.48 o 
  12   1  16        0.46       -1.35      7.07 o 
  13   1  16       14.17       10.16      7.53 o 
  14   1  16        9.34        5.89      8.78 o 
  15   1  16       99.69      106.59     12.03 o 
  16   1  16      171.84      155.66     12.69 o 
  17   1  16        0.00       -0.73     12.27 o 
  18   1  16       80.28       77.63     12.58 o 
  19   1  16       97.74      106.38     16.63 o 
   0   2  16      142.31      108.62      6.47 o 
   1   2  16     2278.43     2443.22     11.03 o 
   2   2  16     3591.35     3701.92     14.19 o 
   3   2  16       30.25       13.71      4.15 o 
   4   2  16      553.82      656.94      7.17 o 
   5   2  16      423.81      418.57      6.54 o 
   6   2  16     2236.88     2133.88     12.82 o 
   7   2  16      623.41      572.67      7.33 o 
   8   2  16      327.12      321.46      6.81 o 
   9   2  16     2889.69     2733.13     19.19 o 
  10   2  16       54.63       43.58      7.00 o 
  11   2  16      787.00      740.49      9.09 o 
  12   2  16      653.13      680.13     10.80 o 
  13   2  16      305.31      348.50      9.04 o 
  14   2  16       56.62       62.43      9.31 o 
  15   2  16       46.58       55.12     11.68 o 
  16   2  16      315.35      349.06     13.53 o 
  17   2  16       54.46       40.49     12.25 o 
  18   2  16       40.72       32.11     12.18 o 
  19   2  16       41.86       67.49     28.81 o 
   1   3  16      320.10      323.03      4.97 o 
   2   3  16       60.75       70.26      4.49 o 
   3   3  16       75.94      100.93      5.06 o 
   4   3  16      289.08      300.12      5.66 o 
   5   3  16     1913.73     1988.14     16.21 o 
   6   3  16      357.25      358.03      6.95 o 
   7   3  16      738.76      708.38      8.14 o 
   8   3  16      455.86      374.34      7.44 o 
   9   3  16     2991.78     2773.75     16.91 o 
  10   3  16       17.17       18.92      7.28 o 
  11   3  16       98.83      119.95      7.30 o 
  12   3  16       82.58       55.37      7.60 o 
  13   3  16      717.54      674.78     10.10 o 
  14   3  16        7.00        4.67      9.16 o 
  15   3  16       74.53       83.01     11.82 o 
  16   3  16        1.48       -0.09     12.03 o 
  17   3  16       21.63       18.70     12.08 o 
  18   3  16        0.14        3.27     13.37 o 
  19   3  16       28.71       54.47     27.33 o 
   0   4  16      919.51     1043.94      9.74 o 
   1   4  16        1.93       11.07      3.77 o 
   2   4  16      816.70      814.50      6.41 o 
   3   4  16     2883.10     2974.51     15.92 o 
   4   4  16     3815.88     3820.23     21.75 o 
   5   4  16        9.01        9.57      4.50 o 
   6   4  16     1814.73     1764.43     14.74 o 
   7   4  16      683.13      683.02      7.65 o 
   8   4  16     1074.90      946.99      9.94 o 
   9   4  16       86.11       96.56      6.95 o 
  10   4  16        1.85        8.81      6.91 o 
  11   4  16      345.71      356.00      8.80 o 
  12   4  16      488.45      476.24      9.25 o 
  13   4  16      685.38      698.48     11.33 o 
  14   4  16       71.83       78.64      9.73 o 
  15   4  16       10.62       15.17     11.49 o 
  16   4  16        0.20        5.74     13.51 o 
  17   4  16       14.60       19.55     13.65 o 
  18   4  16       30.50       41.51     13.71 o 
   1   5  16        3.57        6.46      4.20 o 
   2   5  16     3270.80     3352.28     13.01 o 
   3   5  16      191.18      214.43      4.58 o 
   4   5  16      186.16      171.98      4.71 o 
   5   5  16       71.17       42.47      4.69 o 
   6   5  16       33.63       37.56      5.31 o 
   7   5  16      529.50      558.70      7.10 o 
   8   5  16     1230.42     1245.05     12.28 o 
   9   5  16        8.63       -2.61      6.91 o 
  10   5  16       11.56        4.82      6.76 o 
  11   5  16       38.24       29.93      6.91 o 
  12   5  16      158.24      163.18      7.76 o 
  13   5  16       22.51       15.39      8.57 o 
  14   5  16      116.02      123.80     11.91 o 
  15   5  16       36.69       23.57     14.42 o 
  16   5  16        0.27      -12.33     13.38 o 
  17   5  16        0.04      -13.51     13.51 o 
  18   5  16      607.63      668.12     19.37 o 
   0   6  16     2939.41     2783.87     12.32 o 
   1   6  16       15.22       19.58      3.75 o 
   2   6  16        2.71        6.31      3.86 o 
   3   6  16     1283.02     1306.58      9.92 o 
   4   6  16      310.48      356.27      5.05 o 
   5   6  16     1298.90     1191.80      7.54 o 
   6   6  16       85.79       54.94      5.43 o 
   7   6  16      931.61      873.75      9.46 o 
   8   6  16      947.76      867.69      8.47 o 
   9   6  16      259.64      271.35      8.05 o 
  10   6  16      107.09      103.93      7.74 o 
  11   6  16      252.22      247.17      8.15 o 
  12   6  16       19.39       13.20      7.68 o 
  13   6  16      842.29      916.47     14.84 o 
  14   6  16      225.65      258.30     13.58 o 
  15   6  16        0.03      -12.51     14.31 o 
  16   6  16      110.32      125.56     15.22 o 
  17   6  16       29.83       31.61     15.90 o 
  18   6  16        3.03       18.01     15.60 o 
   1   7  16        0.97        4.56      3.88 o 
   2   7  16       85.25       91.96      4.28 o 
   3   7  16     2768.35     2766.05     20.45 o 
   4   7  16      781.58      762.06      7.27 o 
   5   7  16      453.72      433.94      5.90 o 
   6   7  16     4446.71     4158.31     32.39 o 
   7   7  16     1183.89     1105.32     12.90 o 
   8   7  16       43.39       33.01      6.13 o 
   9   7  16       82.85       93.13      7.38 o 
  10   7  16       39.82       35.44      7.23 o 
  11   7  16      400.23      379.97      8.97 o 
  12   7  16       21.23       20.09      8.17 o 
  13   7  16      196.93      198.69      9.93 o 
  14   7  16       22.08       25.57     14.48 o 
  15   7  16      228.74      227.52     16.34 o 
  16   7  16        3.52       -7.23     17.91 o 
  17   7  16       11.10       17.56     18.47 o 
  18   7  16      296.87      331.56     17.42 o 
   0   8  16     4308.33     4206.67     37.90 o 
   1   8  16     2039.54     2121.78     13.11 o 
   2   8  16        0.63        7.28      4.49 o 
   3   8  16       74.31       52.92      4.31 o 
   4   8  16     3938.06     3943.17     29.38 o 
   5   8  16      124.70      130.71      5.06 o 
   6   8  16       11.90       10.88      5.04 o 
   7   8  16      375.50      362.00      7.12 o 
   8   8  16      224.35      181.91      7.26 o 
   9   8  16       43.03       40.30      6.67 o 
  10   8  16       31.46       22.98      7.12 o 
  11   8  16        0.14        4.52      8.70 o 
  12   8  16      186.50      193.17     10.41 o 
  13   8  16       12.44        1.41     11.39 o 
  14   8  16      139.57      161.40     15.42 o 
  15   8  16      185.19      223.57     16.46 o 
  16   8  16        0.17       -2.13     15.61 o 
  17   8  16       24.65       29.08     18.28 o 
  18   8  16        1.12        8.56     15.29 o 
   1   9  16     1181.46     1109.85     10.87 o 
   2   9  16      456.63      472.45      6.40 o 
   3   9  16      237.30      237.11      5.33 o 
   4   9  16      301.28      286.55      5.54 o 
   5   9  16      190.60      149.73      5.20 o 
   6   9  16      400.65      390.18      7.09 o 
   7   9  16       47.41       28.50      5.90 o 
   8   9  16      266.13      233.26      7.99 o 
   9   9  16        6.98        4.37      7.78 o 
  10   9  16      641.89      621.91     10.45 o 
  11   9  16      614.82      661.76     12.61 o 
  12   9  16       25.89       32.43      9.92 o 
  13   9  16      124.69      118.92     14.36 o 
  14   9  16       67.38       82.04     15.18 o 
  15   9  16       31.73       31.53     15.38 o 
  16   9  16      107.53      115.97     16.38 o 
  17   9  16       10.20        3.07     18.05 o 
   0  10  16       61.22       58.02      7.87 o 
   1  10  16      254.66      249.37      6.86 o 
   2  10  16     4547.47     4607.27     31.58 o 
   3  10  16      424.77      334.69      7.43 o 
   4  10  16      282.18      268.05      5.87 o 
   5  10  16       27.58       32.62      5.37 o 
   6  10  16     2600.92     2574.87     19.32 o 
   7  10  16     1020.49      981.17      9.65 o 
   8  10  16     1665.39     1649.62     13.17 o 
   9  10  16     1166.53     1131.30     12.15 o 
  10  10  16      210.69      221.24      8.34 o 
  11  10  16       73.79       82.45      8.86 o 
  12  10  16      199.59      201.87     10.63 o 
  13  10  16      121.24      109.43     14.35 o 
  14  10  16      200.21      193.47     15.59 o 
  15  10  16      244.26      262.19     16.76 o 
  16  10  16       15.24       18.43     15.68 o 
  17  10  16       10.76       15.59     15.40 o 
   1  11  16        0.73        1.06      5.58 o 
   2  11  16     9423.66     9734.47     53.28 o 
   3  11  16      754.46      780.51     11.45 o 
   4  11  16     2824.21     2720.50     15.63 o 
   5  11  16       26.87       25.04      6.82 o 
   6  11  16      303.67      273.29      7.87 o 
   7  11  16      131.80      129.88      7.62 o 
   8  11  16       86.29       88.82      7.51 o 
   9  11  16       70.62       75.49      7.34 o 
  10  11  16       95.94      112.52      8.13 o 
  11  11  16      161.29      184.76      9.09 o 
  12  11  16      140.42      151.10     12.82 o 
  13  11  16      136.40      127.67     14.73 o 
  14  11  16        3.19      -11.65     14.64 o 
  15  11  16       41.52       50.75     15.29 o 
  16  11  16       10.46        7.81     15.69 o 
  17  11  16       25.50       41.15     15.07 o 
   0  12  16      426.85      410.97      9.17 o 
   1  12  16      316.05      289.10      6.71 o 
   2  12  16      233.30      167.08      6.87 o 
   3  12  16     4352.59     4255.89     30.04 o 
   4  12  16      466.39      427.56      7.75 o 
   5  12  16      105.59       77.01      7.13 o 
   6  12  16        1.11        3.66      7.70 o 
   7  12  16       53.35       47.00      8.79 o 
   8  12  16       83.59       83.61      9.21 o 
   9  12  16      101.29      121.11      7.58 o 
  10  12  16      386.59      429.31      9.13 o 
  11  12  16      307.65      312.04      9.66 o 
  12  12  16      177.21      165.34     12.52 o 
  13  12  16        7.32       -5.01     14.17 o 
  14  12  16        7.49        7.20     14.54 o 
  15  12  16      146.57      158.35     15.83 o 
  16  12  16      206.63      188.27     16.33 o 
  17  12  16        5.70       -9.37     26.88 o 
   1  13  16      123.90      120.74      6.57 o 
   2  13  16      636.19      633.54      8.09 o 
   3  13  16      423.68      376.90      8.05 o 
   4  13  16        9.30       12.12      7.34 o 
   5  13  16        4.60        0.82      7.02 o 
   6  13  16        0.00       -5.88      7.26 o 
   7  13  16       97.91       76.52      9.28 o 
   8  13  16     1039.46     1018.18     13.61 o 
   9  13  16      102.41      110.47      9.14 o 
  10  13  16      198.81      193.84     10.27 o 
  11  13  16        0.00       -0.69     13.20 o 
  12  13  16       51.74       47.99     11.94 o 
  13  13  16      284.95      308.63     16.52 o 
  14  13  16       35.85       18.70     14.51 o 
  15  13  16       60.21       73.79     15.12 o 
  16  13  16       33.07       34.18     15.03 o 
   0  14  16     6651.31     6350.29     37.89 o 
   1  14  16       55.03       62.63      6.66 o 
   2  14  16       91.19       69.09      6.61 o 
   3  14  16       70.62       49.20      6.85 o 
   4  14  16      211.87      210.01      8.28 o 
   5  14  16       21.02       18.24      7.27 o 
   6  14  16      151.30      163.63      8.06 o 
   7  14  16       15.61       23.96      7.87 o 
   8  14  16       44.98       38.63      8.87 o 
   9  14  16       43.11       51.94      9.19 o 
  10  14  16      107.71      140.58     11.38 o 
  11  14  16      154.26      161.80     14.46 o 
  12  14  16       45.08       40.31     14.22 o 
  13  14  16      266.49      302.14     20.29 o 
  14  14  16        1.35       11.53     17.59 o 
  15  14  16       27.60       22.90     18.23 o 
  16  14  16       23.92       45.53     17.59 o 
   1  15  16       42.56       38.49      7.00 o 
   2  15  16       92.73      101.49      7.25 o 
   3  15  16      670.03      727.92      9.44 o 
   4  15  16       52.24       81.96      8.47 o 
   5  15  16      447.93      421.22      9.88 o 
   6  15  16      163.23      171.07      8.42 o 
   7  15  16      170.09      192.42      8.79 o 
   8  15  16     1204.25     1266.61     14.63 o 
   9  15  16      397.42      414.50     11.93 o 
  10  15  16      366.57      401.74     18.22 o 
  11  15  16       29.76        2.32     13.75 o 
  12  15  16      296.36      261.82     15.74 o 
  13  15  16      139.65      146.42     15.27 o 
  14  15  16      176.74      175.28     18.65 o 
  15  15  16       61.60       64.10     17.91 o 
   0  16  16       47.12       38.94     11.41 o 
   1  16  16      524.04      483.09      9.13 o 
   2  16  16       37.12       46.47      7.20 o 
   3  16  16      857.83      785.08      9.99 o 
   4  16  16       72.65       50.79      8.02 o 
   5  16  16      115.72      111.69      9.02 o 
   6  16  16      153.73      147.44      9.40 o 
   7  16  16      424.45      402.23     10.33 o 
   8  16  16      212.85      218.21     11.11 o 
   9  16  16        5.16        7.40     14.00 o 
  10  16  16        2.41        4.82     16.38 o 
  11  16  16       40.40       36.42     17.03 o 
  12  16  16       47.41       30.96     17.38 o 
  13  16  16        2.47        2.27     17.44 o 
  14  16  16      538.37      565.43     27.80 o 
  15  16  16        0.88       -9.25     22.72 o 
   1  17  16      995.61      980.55     14.63 o 
   2  17  16     1258.97     1304.25     15.78 o 
   3  17  16      778.63      740.07     11.06 o 
   4  17  16      861.26      877.28     11.08 o 
   5  17  16       46.36       41.38      9.13 o 
   6  17  16        0.05        9.67      9.28 o 
   7  17  16        1.78       15.03      8.82 o 
   8  17  16      114.13      109.67     14.48 o 
   9  17  16      124.94      121.22     16.79 o 
  10  17  16       88.05       72.66     17.40 o 
  11  17  16        6.10        3.25     17.20 o 
  12  17  16      115.08       99.42     18.15 o 
  13  17  16        3.71        9.15     17.73 o 
  14  17  16       36.59       51.93     17.84 o 
   0  18  16      118.64      109.51     13.01 o 
   1  18  16       75.67       78.22      8.49 o 
   2  18  16      167.36      175.53      9.34 o 
   3  18  16        0.83        1.36      8.57 o 
   4  18  16        5.82       -6.06      8.69 o 
   5  18  16        7.99        0.12      9.40 o 
   6  18  16      225.31      269.09     10.61 o 
   7  18  16       21.56        9.58     12.43 o 
   8  18  16       73.64       83.73     14.38 o 
   9  18  16      493.37      474.80     20.40 o 
  10  18  16       31.43       47.79     17.29 o 
  11  18  16       29.84       60.76     17.69 o 
  12  18  16       19.29       19.77     17.94 o 
  13  18  16       71.41       78.90     18.45 o 
  14  18  16       40.74       17.85     20.78 o 
   1  19  16        0.17        1.92      9.26 o 
   2  19  16       19.15       22.39      9.67 o 
   3  19  16      107.16       96.63      9.82 o 
   4  19  16       41.50       36.41      9.10 o 
   5  19  16       25.96       25.93      9.97 o 
   6  19  16        5.84        2.23     12.84 o 
   7  19  16       16.59       10.93     13.00 o 
   8  19  16       74.04       68.10     18.02 o 
   9  19  16       43.53       55.65     17.23 o 
  10  19  16      293.39      304.43     19.13 o 
  11  19  16      144.05      158.64     18.62 o 
  12  19  16        4.75       -0.15     17.86 o 
  13  19  16       37.55       43.01     17.71 o 
   0  20  16      475.96      501.20     17.09 o 
   1  20  16       70.06       56.89     10.50 o 
   2  20  16       80.14       71.89     11.21 o 
   3  20  16       56.93       50.42     11.00 o 
   4  20  16       68.21       53.62     11.98 o 
   5  20  16       49.90       32.44     11.94 o 
   6  20  16        2.57       17.20     13.31 o 
   7  20  16       80.75       76.01     15.25 o 
   8  20  16       55.30       69.26     18.21 o 
   9  20  16       60.18       96.79     23.25 o 
  10  20  16       14.14       24.36     17.61 o 
  11  20  16        0.68       -0.61     17.65 o 
  12  20  16      181.62      189.95     19.26 o 
   1  21  16      122.20      121.19     12.71 o 
   2  21  16      239.35      226.48     15.41 o 
   3  21  16      190.44      157.47     12.65 o 
   4  21  16       75.68       65.02     12.44 o 
   5  21  16      105.63      104.88     12.54 o 
   6  21  16       82.26       90.20     14.03 o 
   7  21  16      112.21       93.89     15.32 o 
   8  21  16        9.54       -8.34     22.64 o 
   9  21  16        7.02       10.33     23.34 o 
  10  21  16        3.36       23.34     22.80 o 
  11  21  16        0.15        0.62     17.91 o 
   0  22  16        0.55       26.27     18.13 o 
   1  22  16      103.61       97.56     13.04 o 
   2  22  16      357.20      371.22     15.96 o 
   3  22  16       20.61       11.57     12.63 o 
   4  22  16       90.21       87.60     12.73 o 
   5  22  16       54.56       35.00     12.54 o 
   6  22  16      227.37      229.93     14.95 o 
   7  22  16      359.09      370.37     19.60 o 
   8  22  16       60.41       52.72     23.21 o 
   9  22  16      264.58      253.86     24.95 o 
  10  22  16       61.60       61.18     23.31 o 
   1  23  16       91.16       92.59     13.22 o 
   2  23  16       15.92       16.12     12.80 o 
   3  23  16       18.35        4.25     12.71 o 
   4  23  16      276.90      266.07     13.85 o 
   5  23  16        0.18       -2.29     14.27 o 
   6  23  16       13.04       -9.51     15.80 o 
   7  23  16       27.10       18.16     17.92 o 
   8  23  16       31.64       27.26     23.28 o 
   9  23  16      108.41      122.00     24.36 o 
   0  24  16      315.78      267.24     20.13 o 
   1  24  16       66.17       52.55     13.25 o 
   2  24  16       26.14       19.06     12.98 o 
   3  24  16       17.10        2.38     12.96 o 
   4  24  16        1.79        0.69     12.75 o 
   5  24  16      128.14      129.19     14.88 o 
   6  24  16       10.66       23.06     15.84 o 
   7  24  16       15.45       14.19     17.72 o 
   8  24  16       77.57       96.74     33.52 o 
   1  25  16      197.71      180.07     13.93 o 
   2  25  16       92.68       56.87     13.26 o 
   3  25  16       79.11       75.00     13.17 o 
   4  25  16      213.79      187.11     13.52 o 
   5  25  16       37.56       33.84     16.09 o 
   6  25  16        0.62        5.33     17.61 o 
   7  25  16       79.98       30.61     27.72 o 
   0  26  16      260.66      287.37     20.14 o 
   1  26  16        6.90       -0.24     12.89 o 
   2  26  16       12.43      -12.72     12.72 o 
   3  26  16       10.48       -1.88     12.64 o 
   4  26  16       57.59       47.84     31.22 o 
   1   1  17     2731.92     3051.30     13.06 o 
   2   1  17      615.49      673.19      6.59 o 
   3   1  17      121.16      132.67      4.98 o 
   4   1  17       29.87       29.57      5.68 o 
   5   1  17       11.57        3.86      4.93 o 
   6   1  17        7.34       13.18      5.42 o 
   7   1  17      665.07      695.05      7.75 o 
   8   1  17      336.77      266.04      6.73 o 
   9   1  17     1702.98     1569.18     11.55 o 
  10   1  17      747.33      732.10      8.91 o 
  11   1  17      371.87      362.50      7.81 o 
  12   1  17        0.01        1.90      7.19 o 
  13   1  17       78.65       88.65      7.95 o 
  14   1  17       84.60       81.81      9.94 o 
  15   1  17        9.07        8.24     11.70 o 
  16   1  17       55.77       48.99     12.13 o 
  17   1  17        0.08      -12.40     12.40 o 
  18   1  17       15.53       24.42     12.29 o 
   0   2  17      238.02      220.06      7.51 o 
   1   2  17     2800.36     3002.85     11.05 o 
   2   2  17       21.23       32.19      4.68 o 
   3   2  17      158.00      234.43      5.95 o 
   4   2  17     2634.92     2447.71     10.36 o 
   5   2  17      631.54      573.46      7.22 o 
   6   2  17     2922.02     2924.38     13.28 o 
   7   2  17     1799.19     1730.30     12.09 o 
   8   2  17       83.42       80.53      6.17 o 
   9   2  17      483.64      456.78      7.86 o 
  10   2  17      154.43      148.21      7.45 o 
  11   2  17        4.78       14.67      6.76 o 
  12   2  17      394.16      377.39      8.44 o 
  13   2  17        5.62        4.18      7.97 o 
  14   2  17       99.24       92.30      9.94 o 
  15   2  17       58.20       52.01     11.88 o 
  16   2  17      115.09      112.66     12.60 o 
  17   2  17       34.88       42.93     12.57 o 
  18   2  17      333.06      404.55     14.00 o 
   1   3  17     5169.51     5607.78     24.02 o 
   2   3  17      583.87      685.08      7.63 o 
   3   3  17      263.03      236.86      5.74 o 
   4   3  17      415.08      339.61      7.34 o 
   5   3  17       18.82       28.52      5.78 o 
   6   3  17     7468.39     7222.49     40.54 o 
   7   3  17      549.88      575.39     12.27 o 
   8   3  17       67.67       46.39      6.51 o 
   9   3  17      249.69      225.25      7.57 o 
  10   3  17        3.80        0.72      7.41 o 
  11   3  17      309.62      277.43      7.80 o 
  12   3  17       53.07       62.82      7.38 o 
  13   3  17        8.81        4.08      8.06 o 
  14   3  17      328.94      330.86     14.55 o 
  15   3  17       20.19        9.91     11.66 o 
  16   3  17       54.33       38.72     12.15 o 
  17   3  17       35.15       35.22     13.84 o 
  18   3  17       19.88       16.85     13.70 o 
   0   4  17     1679.24     1663.14     12.49 o 
   1   4  17       38.99       30.74      4.12 o 
   2   4  17       21.80       28.91      4.24 o 
   3   4  17     2437.58     2243.29     15.62 o 
   4   4  17       89.72      103.02      5.05 o 
   5   4  17      208.12      181.53      5.52 o 
   6   4  17     2004.53     2059.75     21.31 o 
   7   4  17        0.63        2.39      5.77 o 
   8   4  17       56.08       59.03      6.17 o 
   9   4  17      256.34      298.09      7.80 o 
  10   4  17        6.66       12.34      8.07 o 
  11   4  17      444.42      402.80      8.64 o 
  12   4  17        1.13        2.66      7.59 o 
  13   4  17      192.89      183.83      9.09 o 
  14   4  17      154.63      165.52     10.31 o 
  15   4  17      182.70      192.02     13.89 o 
  16   4  17      239.76      211.17     14.35 o 
  17   4  17      250.52      285.02     15.21 o 
  18   4  17       41.77       66.15     16.10 o 
   1   5  17     2690.20     2794.90     13.82 o 
   2   5  17       36.11       56.01      4.05 o 
   3   5  17      147.83      148.82      4.61 o 
   4   5  17        0.49        1.99      4.44 o 
   5   5  17       30.98       37.12      4.85 o 
   6   5  17     4755.23     4594.86     32.04 o 
   7   5  17      121.95      119.40      6.03 o 
   8   5  17       21.43       33.30      6.42 o 
   9   5  17     1572.99     1439.05     11.36 o 
  10   5  17       28.50       25.99      7.13 o 
  11   5  17       15.03       12.24      6.96 o 
  12   5  17      250.11      254.97      8.21 o 
  13   5  17      623.21      609.74     11.67 o 
  14   5  17       99.97      120.76     14.36 o 
  15   5  17        0.00       -9.31     12.82 o 
  16   5  17       66.70       75.95     13.85 o 
  17   5  17        9.22       -0.14     13.47 o 
  18   5  17      309.45      361.82     17.66 o 
   0   6  17       67.95      107.89      6.29 o 
   1   6  17      107.01      130.93      4.28 o 
   2   6  17      298.37      360.58      5.04 o 
   3   6  17      485.55      400.71      4.90 o 
   4   6  17     1239.76     1255.36      9.75 o 
   5   6  17     3584.23     3451.17     19.30 o 
   6   6  17     3186.19     3284.08     23.49 o 
   7   6  17     3045.23     3007.30     18.10 o 
   8   6  17     1474.82     1369.85     13.71 o 
   9   6  17        2.36        6.11      7.09 o 
  10   6  17     1141.56     1131.98     11.82 o 
  11   6  17     1032.51      957.19     10.58 o 
  12   6  17       41.76       47.45      8.08 o 
  13   6  17       44.08       45.77      8.75 o 
  14   6  17        4.34       11.17     13.92 o 
  15   6  17      265.57      299.21     15.93 o 
  16   6  17      625.11      684.08     16.51 o 
  17   6  17      277.90      313.65     17.69 o 
  18   6  17      147.30      173.73     16.65 o 
   1   7  17      232.48      279.90      4.99 o 
   2   7  17        1.30        3.49      4.35 o 
   3   7  17      430.24      363.02      5.03 o 
   4   7  17      758.30      830.43      6.73 o 
   5   7  17      761.15      662.08      6.46 o 
   6   7  17      569.53      590.51      6.87 o 
   7   7  17        0.01        4.70      6.19 o 
   8   7  17      324.56      352.95      7.69 o 
   9   7  17       26.96       20.72      7.27 o 
  10   7  17      242.33      253.29      8.50 o 
  11   7  17        0.02        0.63      7.49 o 
  12   7  17       17.96       17.48      7.92 o 
  13   7  17      165.19      172.39     10.81 o 
  14   7  17      188.99      189.05     13.48 o 
  15   7  17      102.64       76.86     17.81 o 
  16   7  17      884.35      864.52     23.27 o 
  17   7  17        0.84      -11.90     15.84 o 
  18   7  17       19.30       24.06     15.58 o 
   0   8  17      456.61      395.32      7.73 o 
   1   8  17      128.32      129.81      4.83 o 
   2   8  17      374.16      396.53      6.03 o 
   3   8  17     1471.15     1420.65     11.25 o 
   4   8  17      367.00      375.54      5.86 o 
   5   8  17      490.60      502.30      6.02 o 
   6   8  17      169.62      175.27      5.44 o 
   7   8  17       69.93       75.71      6.29 o 
   8   8  17       19.98       10.96      6.65 o 
   9   8  17      262.25      228.23      7.82 o 
  10   8  17      526.03      522.39      9.43 o 
  11   8  17       78.06       62.93      8.24 o 
  12   8  17       26.85       21.46      9.84 o 
  13   8  17        3.40       10.84     12.22 o 
  14   8  17      612.75      619.43     17.86 o 
  15   8  17      487.85      480.70     17.77 o 
  16   8  17       69.37       88.02     18.49 o 
  17   8  17        0.07        5.72     18.32 o 
  18   8  17      177.97      170.77     32.57 o 
   1   9  17        2.43        0.65      5.69 o 
   2   9  17      409.27      353.76      7.12 o 
   3   9  17     1080.07     1042.43     10.13 o 
   4   9  17      484.04      407.48      6.22 o 
   5   9  17      869.44      818.52      7.17 o 
   6   9  17       37.82       40.26      5.47 o 
   7   9  17       87.17       88.16      6.35 o 
   8   9  17      560.78      586.65     10.07 o 
   9   9  17      155.23      134.72      8.35 o 
  10   9  17        0.28        0.31      8.39 o 
  11   9  17       42.70       42.87      9.04 o 
  12   9  17      118.18      112.38     10.44 o 
  13   9  17       36.94       26.36     14.00 o 
  14   9  17        8.22        9.75     14.87 o 
  15   9  17       79.73      113.88     16.09 o 
  16   9  17      523.83      518.70     18.47 o 
  17   9  17       34.91       34.83     18.37 o 
   0  10  17      763.81      635.68     12.09 o 
   1  10  17      687.82      730.38      9.08 o 
   2  10  17      117.45       92.38      6.59 o 
   3  10  17      309.99      347.40      9.14 o 
   4  10  17      266.56      218.38      6.30 o 
   5  10  17     1792.31     1721.01      9.56 o 
   6  10  17       11.28       23.08      6.15 o 
   7  10  17      528.87      548.18      8.59 o 
   8  10  17       27.83       29.66      7.26 o 
   9  10  17        9.14       12.25      7.79 o 
  10  10  17        0.02        3.19      7.56 o 
  11  10  17        2.70        1.53      9.12 o 
  12  10  17       52.22       58.69     11.28 o 
  13  10  17       22.55       -2.96     14.30 o 
  14  10  17      259.62      269.80     19.66 o 
  15  10  17      213.32      250.22     16.83 o 
  16  10  17       10.50       12.79     15.61 o 
  17  10  17       11.94       20.91     18.07 o 
   1  11  17      383.56      409.16      7.55 o 
   2  11  17     2086.65     2056.31     17.74 o 
   3  11  17       41.87       26.31      7.48 o 
   4  11  17        8.26       11.05      6.52 o 
   5  11  17      169.38      200.14      7.55 o 
   6  11  17        0.03        1.62      7.05 o 
   7  11  17      139.83      108.14      7.29 o 
   8  11  17      269.90      284.79      8.26 o 
   9  11  17       70.50       78.43      7.88 o 
  10  11  17       11.84       19.70      7.91 o 
  11  11  17      145.20      147.77      9.22 o 
  12  11  17      290.97      318.40     16.49 o 
  13  11  17      596.76      589.97     17.06 o 
  14  11  17       89.64       87.93     15.20 o 
  15  11  17        4.04       16.78     15.28 o 
  16  11  17      154.83      178.76     16.56 o 
  17  11  17      133.34      143.71     15.82 o 
   0  12  17     6485.96     6277.73     77.58 o 
   1  12  17      257.46      214.78      7.78 o 
   2  12  17      861.06      846.68     10.90 o 
   3  12  17      156.96      166.98      8.49 o 
   4  12  17      771.90      734.79     10.71 o 
   5  12  17     2039.70     1921.63     13.73 o 
   6  12  17        2.29       -4.48      7.73 o 
   7  12  17        6.01        8.99      8.77 o 
   8  12  17       65.74       74.76      9.04 o 
   9  12  17        6.32        8.50      7.35 o 
  10  12  17       54.59       52.65      8.20 o 
  11  12  17        1.23        2.93      9.87 o 
  12  12  17      181.95      161.96     14.56 o 
  13  12  17      108.79       75.53     14.45 o 
  14  12  17       84.15       98.67     15.18 o 
  15  12  17      209.96      202.71     16.09 o 
  16  12  17       27.34       32.13     15.39 o 
   1  13  17      208.12      195.60      7.26 o 
   2  13  17      928.32      920.70      9.82 o 
   3  13  17      578.54      538.32      9.10 o 
   4  13  17      158.91      121.79      7.74 o 
   5  13  17        8.73        4.51      7.68 o 
   6  13  17       22.68       25.25      7.99 o 
   7  13  17        3.61       11.12      9.05 o 
   8  13  17      288.40      292.95     10.77 o 
   9  13  17        2.26       10.38      8.67 o 
  10  13  17        6.15       17.05      8.97 o 
  11  13  17      432.09      435.07     15.89 o 
  12  13  17      541.92      626.36     19.22 o 
  13  13  17      117.01       97.26     14.69 o 
  14  13  17      110.93      101.66     14.88 o 
  15  13  17       55.77       52.00     15.03 o 
  16  13  17       13.03        6.34     14.93 o 
   0  14  17       21.59       21.63     10.68 o 
   1  14  17        6.56       -0.24      6.89 o 
   2  14  17      104.57       91.69      7.72 o 
   3  14  17      772.38      696.08     11.05 o 
   4  14  17      195.26      195.76      8.36 o 
   5  14  17      805.09      835.98     13.11 o 
   6  14  17      770.63      747.29     10.94 o 
   7  14  17       64.96       57.73      8.70 o 
   8  14  17       68.78       68.07      8.96 o 
   9  14  17      194.88      189.05      9.66 o 
  10  14  17        7.77       23.91     13.27 o 
  11  14  17        7.15        0.82     13.57 o 
  12  14  17      281.04      243.49     15.27 o 
  13  14  17        7.36        5.53     17.36 o 
  14  14  17      106.61      112.39     18.41 o 
  15  14  17        0.27      -10.96     17.85 o 
   1  15  17      267.48      274.52      8.51 o 
   2  15  17      246.29      212.79      7.99 o 
   3  15  17       11.89       19.66      7.91 o 
   4  15  17      223.85      215.85      8.27 o 
   5  15  17        2.09        8.26      8.29 o 
   6  15  17       31.12       14.64      8.57 o 
   7  15  17      246.78      238.10      9.81 o 
   8  15  17      575.25      548.90     12.45 o 
   9  15  17      613.23      658.92     13.74 o 
  10  15  17       62.50       75.03     13.76 o 
  11  15  17       74.96       61.70     14.25 o 
  12  15  17      101.62       81.31     14.47 o 
  13  15  17      258.66      279.18     15.96 o 
  14  15  17        9.74       18.27     17.65 o 
  15  15  17       29.16       22.97     17.72 o 
   0  16  17      193.20      175.34     12.34 o 
   1  16  17      115.55      129.25      9.15 o 
   2  16  17       37.70       30.49      7.70 o 
   3  16  17     1750.82     1737.14     12.36 o 
   4  16  17      414.96      413.50     10.10 o 
   5  16  17      567.59      538.12     10.72 o 
   6  16  17     1053.05     1059.59     12.54 o 
   7  16  17        0.30       -7.83      8.36 o 
   8  16  17       30.63       42.70     11.12 o 
   9  16  17      143.58      136.24     16.62 o 
  10  16  17       21.51       14.45     20.51 o 
  11  16  17      369.63      385.28     19.37 o 
  12  16  17        4.69        8.61     16.91 o 
  13  16  17        0.75       -1.14     17.19 o 
  14  16  17       80.21      104.74     23.23 o 
   1  17  17      649.36      626.81     12.86 o 
   2  17  17      124.83      122.87      8.92 o 
   3  17  17      187.07      192.69      8.93 o 
   4  17  17       27.15       34.15      9.02 o 
   5  17  17        5.07        7.37      9.12 o 
   6  17  17      154.60      169.99      9.89 o 
   7  17  17      674.73      662.24     13.43 o 
   8  17  17      191.24      163.57     16.80 o 
   9  17  17      548.58      599.98     23.10 o 
  10  17  17       77.71       69.16     17.25 o 
  11  17  17       65.59       54.14     17.44 o 
  12  17  17       15.99       22.73     17.38 o 
  13  17  17      143.86      153.25     18.55 o 
  14  17  17        3.40       17.89     17.43 o 
   0  18  17     2870.90     2706.96     35.92 o 
   1  18  17      118.65      107.11      9.79 o 
   2  18  17       26.89       31.13      9.39 o 
   3  18  17       53.84       44.93      9.37 o 
   4  18  17        8.70        4.48      9.35 o 
   5  18  17       96.03       90.24      9.84 o 
   6  18  17        6.03        1.00     10.95 o 
   7  18  17      258.08      268.72     13.82 o 
   8  18  17      137.50      169.11     18.67 o 
   9  18  17      406.69      421.37     16.87 o 
  10  18  17       50.78       32.81     17.19 o 
  11  18  17      219.49      213.03     18.87 o 
  12  18  17        5.54       17.45     17.71 o 
  13  18  17        6.88       17.50     17.54 o 
   1  19  17       47.54       37.87      9.88 o 
   2  19  17       56.84       48.94     10.23 o 
   3  19  17       78.67       57.36     10.91 o 
   4  19  17       73.77       73.16     10.41 o 
   5  19  17      241.32      243.76     13.92 o 
   6  19  17       76.34       60.27     13.23 o 
   7  19  17        1.69       -7.73     13.14 o 
   8  19  17        5.35        4.05     17.97 o 
   9  19  17       23.40       31.29     18.02 o 
  10  19  17      217.94      249.41     19.05 o 
  11  19  17       31.09       25.66     17.62 o 
  12  19  17        1.29       -3.65     17.37 o 
  13  19  17      112.52      127.76     22.12 o 
   0  20  17       41.58       55.32     17.11 o 
   1  20  17      705.54      689.76     13.67 o 
   2  20  17      190.53      154.58     11.60 o 
   3  20  17        7.40       -2.13     11.86 o 
   4  20  17      984.26     1005.26     15.57 o 
   5  20  17       70.64       65.14     13.71 o 
   6  20  17      798.57      832.81     16.89 o 
   7  20  17      195.21      199.67     15.88 o 
   8  20  17       82.75       87.66     24.48 o 
   9  20  17      211.02      196.55     24.18 o 
  10  20  17       47.57       55.50     22.80 o 
  11  20  17       18.16       25.37     18.04 o 
  12  20  17      131.37      150.33     18.34 o 
   1  21  17      261.73      303.26     13.61 o 
   2  21  17       13.39        7.14     12.53 o 
   3  21  17       39.45       17.73     12.43 o 
   4  21  17       13.52       -2.34     12.43 o 
   5  21  17      171.66      123.54     14.39 o 
   6  21  17      109.46      127.51     15.28 o 
   7  21  17       24.46        2.33     15.18 o 
   8  21  17       57.62       45.99     23.04 o 
   9  21  17      207.54      215.68     24.63 o 
  10  21  17      180.23      178.91     28.52 o 
  11  21  17        1.76       11.52     22.53 o 
   0  22  17      192.19      205.86     22.99 o 
   1  22  17       14.96       30.04     12.85 o 
   2  22  17       10.93        3.33     12.76 o 
   3  22  17        9.18        1.79     12.67 o 
   4  22  17       19.90       -5.00     14.04 o 
   5  22  17        6.90       -4.35     14.17 o 
   6  22  17       35.39       25.12     14.06 o 
   7  22  17        1.97       -0.23     15.26 o 
   8  22  17        2.74       12.71     23.37 o 
   9  22  17       15.57       25.13     24.05 o 
  10  22  17      158.52      200.26     24.14 o 
   1  23  17        9.54        6.62     13.08 o 
   2  23  17        1.95       -2.87     12.84 o 
   3  23  17       39.93       21.64     12.95 o 
   4  23  17        0.19      -11.01     14.37 o 
   5  23  17       35.72       20.34     14.35 o 
   6  23  17        0.00       -8.53     14.16 o 
   7  23  17       19.14       16.07     17.80 o 
   8  23  17       19.52       33.36     23.13 o 
   9  23  17       51.44       41.69     22.95 o 
   0  24  17        1.99       -1.71     18.36 o 
   1  24  17       22.45       11.18     13.08 o 
   2  24  17        1.88       -4.10     13.12 o 
   3  24  17       35.42       33.69     12.94 o 
   4  24  17       39.62       32.81     14.35 o 
   5  24  17      259.67      273.14     20.01 o 
   6  24  17       51.12       47.60     16.04 o 
   7  24  17       22.75       20.34     17.65 o 
   1  25  17       15.37       16.17     13.34 o 
   2  25  17      151.70       91.29     13.47 o 
   3  25  17      271.89      258.19     14.07 o 
   4  25  17       42.17       32.28     14.41 o 
   5  25  17       65.13       67.70     16.48 o 
   6  25  17        7.77      -28.39     28.39 o 
   0  26  17      231.24      234.73     27.15 o 
   1  26  17        0.79        1.68     12.93 o 
   2  26  17       20.06       22.26     13.00 o 
   3  26  17       67.15       65.78     30.63 o 
   0   0  18     3788.64     3840.63     86.90 o 
   1   0  18     2601.42     2667.57     15.28 o 
   2   0  18    14487.07    14658.84     45.84 o 
   3   0  18     4564.87     4624.90     42.14 o 
   4   0  18     1664.12     1521.14     15.03 o 
   5   0  18    13353.69    13270.29     90.27 o 
   6   0  18     4115.27     4256.86     19.13 o 
   7   0  18     2225.52     2085.40     22.17 o 
   8   0  18     3249.36     2841.63     31.05 o 
   9   0  18      193.02      182.23     10.14 o 
  10   0  18     1465.57     1315.17     23.47 o 
  11   0  18      592.72      499.13     12.07 o 
  12   0  18      123.03      121.99     10.88 o 
  13   0  18       25.40       30.94     10.99 o 
  14   0  18      353.90      394.98     14.37 o 
  15   0  18        4.06        7.97     16.41 o 
  16   0  18        0.86       12.23     17.39 o 
  17   0  18       87.35       76.38     18.14 o 
  18   0  18        0.24        0.32     17.46 o 
   1   1  18      747.44      820.02      8.02 o 
   2   1  18       58.75       48.82      5.06 o 
   3   1  18        4.42        5.41      4.88 o 
   4   1  18      483.53      494.63      7.56 o 
   5   1  18       17.29       17.16      5.14 o 
   6   1  18       22.00       16.14      5.65 o 
   7   1  18      202.39      227.59      6.45 o 
   8   1  18       11.83       17.96      6.04 o 
   9   1  18       87.04       88.18      6.63 o 
  10   1  18        7.38        3.54      6.79 o 
  11   1  18       97.39       73.38      7.18 o 
  12   1  18        1.58        2.82      7.25 o 
  13   1  18      566.83      598.89     10.25 o 
  14   1  18       43.32       34.63      9.73 o 
  15   1  18       33.46       27.79     11.98 o 
  16   1  18       17.93        7.33     12.19 o 
  17   1  18      141.31      125.85     12.85 o 
  18   1  18        8.08       15.85     12.08 o 
   0   2  18      583.47      570.88      9.70 o 
   1   2  18        8.62       22.26      5.00 o 
   2   2  18      101.26      106.85      5.27 o 
   3   2  18       92.65      114.80      5.84 o 
   4   2  18      334.70      303.64      5.82 o 
   5   2  18       71.33       49.46      6.09 o 
   6   2  18      867.99      843.80      9.84 o 
   7   2  18      661.31      648.29      8.11 o 
   8   2  18      134.68      105.98      6.38 o 
   9   2  18      403.58      336.71      7.50 o 
  10   2  18       39.11       44.46      7.22 o 
  11   2  18     1129.76     1148.35     10.42 o 
  12   2  18      239.95      250.75      8.92 o 
  13   2  18        3.68        3.84      8.24 o 
  14   2  18        6.90       11.22     10.26 o 
  15   2  18       49.25       59.97     12.00 o 
  16   2  18       33.14       25.86     12.36 o 
  17   2  18        3.69       -5.88     12.33 o 
  18   2  18        9.92       27.34     12.12 o 
   1   3  18     2232.12     2385.00     13.66 o 
   2   3  18     2001.67     2055.23     10.78 o 
   3   3  18      157.13      169.14      6.14 o 
   4   3  18      486.65      502.23      6.77 o 
   5   3  18      391.89      367.67      7.29 o 
   6   3  18      273.70      301.97      6.59 o 
   7   3  18      138.64      151.05      6.21 o 
   8   3  18      131.77      130.05      6.45 o 
   9   3  18     1091.19      917.67      9.10 o 
  10   3  18      316.36      283.80      8.12 o 
  11   3  18      286.00      324.56      8.03 o 
  12   3  18        2.26       -1.01      7.28 o 
  13   3  18      289.79      279.18      9.00 o 
  14   3  18        0.03        1.65     11.08 o 
  15   3  18      100.86       88.19     12.06 o 
  16   3  18        5.83       -0.41     12.18 o 
  17   3  18      126.75      117.98     14.34 o 
  18   3  18       99.83      124.53     14.16 o 
   0   4  18      263.17      332.91      8.51 o 
   1   4  18      180.36      148.83      5.58 o 
   2   4  18     1386.52     1484.01      7.91 o 
   3   4  18       40.94       45.62      4.91 o 
   4   4  18      269.51      268.99      5.80 o 
   5   4  18     9088.70     9041.20     41.64 o 
   6   4  18      878.80      807.34      8.89 o 
   7   4  18      359.54      348.00      7.33 o 
   8   4  18     3129.37     3075.01     21.07 o 
   9   4  18      763.95      719.41     12.15 o 
  10   4  18      459.21      463.14     11.35 o 
  11   4  18        2.13        9.22      7.44 o 
  12   4  18      139.27      139.73      7.90 o 
  13   4  18      182.75      171.31      8.77 o 
  14   4  18      267.37      283.15     13.58 o 
  15   4  18      279.49      291.83     14.37 o 
  16   4  18       82.06       84.96     13.73 o 
  17   4  18       38.45       26.57     13.99 o 
  18   4  18        2.86        6.86     13.82 o 
   1   5  18      743.27      826.79     10.78 o 
   2   5  18      606.86      603.86      5.89 o 
   3   5  18      570.25      526.54      6.19 o 
   4   5  18     1671.13     1737.80     11.70 o 
   5   5  18      121.77       82.26      5.58 o 
   6   5  18      266.10      261.01      6.20 o 
   7   5  18     1100.42      998.35      9.03 o 
   8   5  18      386.32      397.55      7.83 o 
   9   5  18      106.59       91.23      7.70 o 
  10   5  18       90.61       83.19      7.93 o 
  11   5  18      200.06      161.83      7.97 o 
  12   5  18       90.05       79.49      8.67 o 
  13   5  18        0.07        1.98      9.13 o 
  14   5  18      376.77      445.29     14.55 o 
  15   5  18      137.63      142.73     13.71 o 
  16   5  18       24.44        9.91     13.39 o 
  17   5  18        7.25        9.54     13.58 o 
  18   5  18       70.74       59.77     13.86 o 
   0   6  18        5.10        7.09      6.10 o 
   1   6  18       47.87       42.54      4.61 o 
   2   6  18       54.90       43.75      4.37 o 
   3   6  18       62.04       53.24      4.24 o 
   4   6  18      849.02      839.23      8.96 o 
   5   6  18      417.13      384.20      5.86 o 
   6   6  18     1991.29     1844.97     13.68 o 
   7   6  18      226.16      159.44      7.01 o 
   8   6  18     1015.78      925.39      9.85 o 
   9   6  18     2012.08     1982.46     14.66 o 
  10   6  18      329.78      348.16      9.02 o 
  11   6  18     1304.34     1248.50     12.53 o 
  12   6  18      368.57      365.53      9.33 o 
  13   6  18      241.59      235.43     11.28 o 
  14   6  18        1.51       12.24     14.19 o 
  15   6  18       59.21       69.01     13.17 o 
  16   6  18       40.48       39.18     13.34 o 
  17   6  18      237.43      240.72     17.39 o 
  18   6  18      107.54      117.40     16.10 o 
   1   7  18        4.30       10.48      4.69 o 
   2   7  18     1974.03     2082.62     10.60 o 
   3   7  18      169.90      167.86      4.69 o 
   4   7  18     1222.85     1002.93      9.36 o 
   5   7  18      237.72      247.64      5.59 o 
   6   7  18      975.14      981.75      8.30 o 
   7   7  18      861.56      710.37      9.21 o 
   8   7  18      489.17      511.57     10.66 o 
   9   7  18      317.10      274.79      8.33 o 
  10   7  18       74.22       82.65      8.01 o 
  11   7  18        6.02        8.20      7.67 o 
  12   7  18       60.85       59.15      8.27 o 
  13   7  18      193.75      249.56     11.95 o 
  14   7  18       99.21       98.37     17.00 o 
  15   7  18       99.16      105.21     18.18 o 
  16   7  18       53.00       55.44     16.05 o 
  17   7  18       19.72       32.37     15.87 o 
  18   7  18       23.99       14.52     30.19 o 
   0   8  18      747.28      576.47     11.58 o 
   1   8  18       96.99       66.61      5.30 o 
   2   8  18      153.81       98.30      5.32 o 
   3   8  18      135.02       97.86      4.62 o 
   4   8  18      103.06      114.70      5.05 o 
   5   8  18        3.09        8.00      4.78 o 
   6   8  18      338.75      349.62      5.93 o 
   7   8  18      336.52      301.41      7.19 o 
   8   8  18       58.59       44.82      6.95 o 
   9   8  18      116.72      119.88      8.20 o 
  10   8  18       97.96       84.00      8.44 o 
  11   8  18      112.60      116.22      8.45 o 
  12   8  18      307.59      348.39     11.38 o 
  13   8  18       43.11       39.14     14.18 o 
  14   8  18        3.92        6.07     15.03 o 
  15   8  18        4.14       17.43     17.84 o 
  16   8  18        0.13       -2.86     18.04 o 
  17   8  18        0.27        2.24     15.46 o 
   1   9  18      895.98      841.87     12.43 o 
   2   9  18     1923.06     1952.22     15.63 o 
   3   9  18      919.49      873.64      7.35 o 
   4   9  18      785.74      635.19      6.49 o 
   5   9  18      780.00      626.52      7.09 o 
   6   9  18        0.29        3.09      5.32 o 
   7   9  18       77.62       31.59      6.17 o 
   8   9  18       64.93       49.24      7.02 o 
   9   9  18      115.42       93.63      8.19 o 
  10   9  18        4.96        4.17      9.13 o 
  11   9  18       44.90       42.09      9.13 o 
  12   9  18        5.06        8.39     11.11 o 
  13   9  18       21.97       30.44     14.38 o 
  14   9  18       84.11       74.10     15.13 o 
  15   9  18       53.04       65.90     15.97 o 
  16   9  18      114.27      125.77     18.94 o 
  17   9  18      127.28      135.85     19.11 o 
   0  10  18     2188.30     2309.69     16.67 o 
   1  10  18      276.89      241.61      7.20 o 
   2  10  18      732.04      695.44      8.84 o 
   3  10  18     2625.52     2493.34     13.38 o 
   4  10  18      990.86     1018.66      7.96 o 
   5  10  18     1131.59      938.41      7.89 o 
   6  10  18     1232.32     1081.66      9.08 o 
   7  10  18       48.56       28.41      6.87 o 
   8  10  18        1.74        3.80      7.18 o 
   9  10  18      379.87      371.60      9.08 o 
  10  10  18       54.14       52.40      8.00 o 
  11  10  18       34.20       42.67      9.41 o 
  12  10  18       58.90       60.97     13.84 o 
  13  10  18      244.24      239.28     15.43 o 
  14  10  18       19.92        3.46     14.95 o 
  15  10  18      460.65      503.82     18.02 o 
  16  10  18       33.67       43.89     15.70 o 
  17  10  18      309.71      316.16     20.32 o 
   1  11  18     2777.68     2680.64     14.96 o 
   2  11  18      120.89      116.25      7.67 o 
   3  11  18        0.20       -5.50      7.40 o 
   4  11  18       17.01       20.86      7.45 o 
   5  11  18        5.46        8.52      6.73 o 
   6  11  18     1422.06     1454.09     14.01 o 
   7  11  18      832.86      818.61      9.68 o 
   8  11  18       86.41       75.20      7.48 o 
   9  11  18     2080.99     2246.83     18.03 o 
  10  11  18        8.14        4.84      7.89 o 
  11  11  18        1.45        9.61      9.34 o 
  12  11  18      744.66      779.93     17.48 o 
  13  11  18        0.11       -7.95     14.37 o 
  14  11  18        9.25        3.60     14.82 o 
  15  11  18       92.97       94.64     15.90 o 
  16  11  18       18.50       15.61     15.94 o 
   0  12  18       23.55       27.96     10.66 o 
   1  12  18     1238.33     1228.85     12.59 o 
   2  12  18      197.76      198.19      7.87 o 
   3  12  18       86.70       76.21      8.13 o 
   4  12  18       43.84       32.52      7.79 o 
   5  12  18      123.42      111.60      7.48 o 
   6  12  18       10.38       15.41      7.85 o 
   7  12  18        1.78        0.48      8.37 o 
   8  12  18      250.52      229.70      9.81 o 
   9  12  18        1.93        3.38      9.10 o 
  10  12  18       30.34       32.70      8.16 o 
  11  12  18      177.11      191.78     11.40 o 
  12  12  18       12.28        0.99     13.53 o 
  13  12  18      131.97      107.41     14.76 o 
  14  12  18      394.21      385.29     16.59 o 
  15  12  18        0.53       -7.99     15.17 o 
  16  12  18       59.77       61.85     15.79 o 
   1  13  18        7.35        2.59      7.93 o 
   2  13  18      541.91      541.57     10.10 o 
   3  13  18      208.37      187.11      8.52 o 
   4  13  18        9.03        5.47      8.02 o 
   5  13  18      864.39      931.22     14.38 o 
   6  13  18      426.10      462.68      9.72 o 
   7  13  18     1036.96     1057.11     16.84 o 
   8  13  18       29.82       22.02      9.03 o 
   9  13  18        5.48       -0.03      8.70 o 
  10  13  18        1.19       20.87     10.48 o 
  11  13  18        8.94       -4.36     13.47 o 
  12  13  18       81.79       77.88     16.95 o 
  13  13  18      122.73      103.53     14.81 o 
  14  13  18       59.83       59.45     14.72 o 
  15  13  18       10.82        5.25     14.91 o 
  16  13  18      284.58      276.38     16.52 o 
   0  14  18     1302.82     1390.86     24.67 o 
   1  14  18      624.62      665.64     10.84 o 
   2  14  18      496.81      473.90      9.61 o 
   3  14  18      120.89      103.25      7.61 o 
   4  14  18       41.48       47.99      8.47 o 
   5  14  18       31.65       28.28      8.90 o 
   6  14  18       15.51       18.45      8.31 o 
   7  14  18      148.25      122.96      9.05 o 
   8  14  18      366.76      378.88     10.93 o 
   9  14  18        0.09       13.78      8.99 o 
  10  14  18       23.48       40.48     13.48 o 
  11  14  18      164.51      154.81     14.33 o 
  12  14  18      105.64      111.84     14.55 o 
  13  14  18       20.85       10.74     17.31 o 
  14  14  18       61.65       49.86     17.71 o 
  15  14  18       23.13       23.49     18.11 o 
   1  15  18      521.78      517.00     12.77 o 
   2  15  18       58.33       35.64      8.28 o 
   3  15  18       57.08       40.20      7.97 o 
   4  15  18      283.27      292.71      8.63 o 
   5  15  18       19.06       19.93      9.30 o 
   6  15  18      179.39      194.50     10.31 o 
   7  15  18       53.84       55.18      9.16 o 
   8  15  18       13.68       19.83     10.21 o 
   9  15  18      202.08      224.56     13.77 o 
  10  15  18       76.87       84.78     13.87 o 
  11  15  18       17.02       20.05     13.92 o 
  12  15  18       38.63       27.11     14.30 o 
  13  15  18       49.61       45.54     17.30 o 
  14  15  18        1.19       -5.95     17.49 o 
  15  15  18       10.82        8.99     17.77 o 
   0  16  18     1071.01      976.99     19.67 o 
   1  16  18      905.29      887.04     14.53 o 
   2  16  18        0.97       -0.39      8.59 o 
   3  16  18        2.09        9.95      8.77 o 
   4  16  18      228.48      196.40      9.44 o 
   5  16  18      147.78      142.13      9.32 o 
   6  16  18      657.65      720.61     12.60 o 
   7  16  18        0.23        2.14     10.12 o 
   8  16  18      522.15      511.82     21.75 o 
   9  16  18        4.41       23.32     15.94 o 
  10  16  18      132.71      145.68     17.43 o 
  11  16  18       16.43       16.86     16.84 o 
  12  16  18       21.98       24.00     17.15 o 
  13  16  18      123.00      142.91     18.23 o 
  14  16  18      113.68      131.58     23.71 o 
   1  17  18      236.91      195.64      9.84 o 
   2  17  18       82.59       71.91      9.30 o 
   3  17  18       15.45       19.84      9.03 o 
   4  17  18        4.97        5.54      9.09 o 
   5  17  18      173.64      156.34      9.79 o 
   6  17  18      235.72      237.26     10.31 o 
   7  17  18        0.05        5.34     13.11 o 
   8  17  18      411.96      407.21     32.85 o 
   9  17  18       16.02       34.78     16.61 o 
  10  17  18      107.15       95.40     17.38 o 
  11  17  18      113.59      119.86     17.52 o 
  12  17  18       32.00       29.03     17.71 o 
  13  17  18      168.22      162.88     18.60 o 
  14  17  18       24.16       33.30     21.74 o 
   0  18  18      105.37      107.54     15.13 o 
   1  18  18       25.85        8.06     10.29 o 
   2  18  18       10.17       -1.34      9.44 o 
   3  18  18       53.85       61.75     11.02 o 
   4  18  18       10.35       19.48     10.04 o 
   5  18  18      102.96       96.42     10.45 o 
   6  18  18      731.29      699.78     16.50 o 
   7  18  18       96.43       87.04     15.43 o 
   8  18  18      759.16      806.61     22.30 o 
   9  18  18       65.19      106.94     15.34 o 
  10  18  18      310.02      306.93     19.02 o 
  11  18  18       56.19       48.81     17.23 o 
  12  18  18       25.64       30.68     17.87 o 
  13  18  18      134.99      114.94     18.18 o 
   1  19  18       58.84       72.98     11.82 o 
   2  19  18       85.45       86.77     10.99 o 
   3  19  18        3.39       -6.81     11.85 o 
   4  19  18      177.97      165.25     12.69 o 
   5  19  18        5.98      -11.95     13.23 o 
   6  19  18      103.13       99.07     13.64 o 
   7  19  18      244.42      220.94     16.66 o 
   8  19  18      210.17      152.83     18.88 o 
   9  19  18       83.87      117.55     18.79 o 
  10  19  18       35.53       19.25     17.41 o 
  11  19  18       73.37      103.61     18.19 o 
  12  19  18       82.57       93.50     18.23 o 
   0  20  18      469.00      481.31     19.70 o 
   1  20  18      118.68       94.75     12.61 o 
   2  20  18      235.55      238.76     13.15 o 
   3  20  18        0.77      -13.48     13.48 o 
   4  20  18      353.69      352.65     18.33 o 
   5  20  18      819.51      825.11     20.06 o 
   6  20  18        0.25       -3.37     13.49 o 
   7  20  18      157.97      139.74     19.52 o 
   8  20  18       29.62       45.11     18.58 o 
   9  20  18       51.37       59.82     23.10 o 
  10  20  18      155.37      154.69     23.71 o 
  11  20  18        9.21       14.47     17.33 o 
  12  20  18        0.99        8.63     20.43 o 
   1  21  18        7.57       16.20     12.67 o 
   2  21  18      406.24      395.04     14.07 o 
   3  21  18        0.11      -13.98     13.98 o 
   4  21  18      203.60      189.81     14.87 o 
   5  21  18       62.40       56.64     14.15 o 
   6  21  18        5.53       -9.86     13.92 o 
   7  21  18      100.91       98.36     19.17 o 
   8  21  18      114.55      103.39     19.11 o 
   9  21  18        3.58       12.98     23.24 o 
  10  21  18      382.20      424.71     26.41 o 
  11  21  18       13.81        8.40     29.50 o 
   0  22  18       56.10       26.82     18.28 o 
   1  22  18      369.04      332.00     14.03 o 
   2  22  18      130.47       85.87     13.22 o 
   3  22  18       45.35       38.91     14.37 o 
   4  22  18       29.38       12.44     14.38 o 
   5  22  18      306.26      323.26     16.80 o 
   6  22  18      727.67      734.92     17.52 o 
   7  22  18        0.67        6.67     18.89 o 
   8  22  18       35.42       47.05     26.01 o 
   9  22  18       49.09       55.53     23.17 o 
   1  23  18       32.46       20.33     13.11 o 
   2  23  18      381.85      365.64     14.47 o 
   3  23  18        4.95      -11.26     14.48 o 
   4  23  18        6.18       -2.55     14.48 o 
   5  23  18       20.04       12.90     14.19 o 
   6  23  18      194.15      192.69     15.13 o 
   7  23  18       27.27       23.19     22.78 o 
   8  23  18        3.10       16.39     22.66 o 
   0  24  18      149.82      111.29     19.45 o 
   1  24  18       94.87      104.96     13.61 o 
   2  24  18       72.78       38.18     13.40 o 
   3  24  18       18.55        2.24     14.67 o 
   4  24  18        8.67       -7.27     14.53 o 
   5  24  18      257.71      245.30     15.47 o 
   6  24  18        1.72       -8.15     15.83 o 
   7  24  18       12.46       21.48     22.28 o 
   1  25  18       56.25       41.31     13.34 o 
   2  25  18        0.16       -1.18     14.50 o 
   3  25  18        4.37       -1.00     14.42 o 
   4  25  18       92.80       95.45     14.68 o 
   5  25  18        0.87       -0.56     14.07 o 
   0  26  18       13.08       38.42     32.11 o 
   1  26  18       14.37       15.01     22.53 o 
   2  26  18      248.08      264.93     33.56 o 
   1   1  19      238.35      250.99      5.99 o 
   2   1  19     1714.67     1828.95      9.86 o 
   3   1  19      761.74      835.49      8.36 o 
   4   1  19      191.03      186.10      7.13 o 
   5   1  19       74.79       63.55      6.13 o 
   6   1  19        9.01       10.62      5.95 o 
   7   1  19      346.94      294.77      6.73 o 
   8   1  19      181.16      178.37      6.78 o 
   9   1  19        1.66        1.96      6.55 o 
  10   1  19       20.38       21.54      6.94 o 
  11   1  19       75.46       86.75      7.71 o 
  12   1  19       95.87       89.90      7.78 o 
  13   1  19       11.21       14.88      7.86 o 
  14   1  19       49.94       59.49     11.29 o 
  15   1  19      140.67      150.52     12.32 o 
  16   1  19       14.46        6.20     12.28 o 
  17   1  19      274.96      270.39     13.73 o 
  18   1  19        2.47       16.76     12.21 o 
   0   2  19     2170.08     2207.86     17.73 o 
   1   2  19      224.23      245.58      8.93 o 
   2   2  19      840.94      770.60      7.51 o 
   3   2  19      185.47      214.88      6.56 o 
   4   2  19      728.70      619.71      8.90 o 
   5   2  19      144.81      114.50      6.60 o 
   6   2  19     1026.48      963.34      9.87 o 
   7   2  19     1321.56     1340.83      9.37 o 
   8   2  19     1597.68     1592.43     12.63 o 
   9   2  19       24.63       11.23      6.53 o 
  10   2  19     1954.46     1762.12     19.24 o 
  11   2  19      854.99      945.49     10.54 o 
  12   2  19      126.93      149.19      8.33 o 
  13   2  19      223.15      229.04      9.06 o 
  14   2  19       13.34       24.14     11.16 o 
  15   2  19        0.40       -3.51     11.81 o 
  16   2  19      432.03      471.28     14.28 o 
  17   2  19      245.63      223.64     13.48 o 
  18   2  19        1.66       -4.71     12.17 o 
   1   3  19     4073.62     4103.40     21.25 o 
   2   3  19     4721.99     4934.60     19.68 o 
   3   3  19      180.97      196.93      5.40 o
[truncated: 257,402 more chars]
